# Supplementary material for: Crystal structure of anhydrous tripotassium citrate from laboratory X-ray powder diffraction data and DFT comparison
Source: Acta Crystallogr E Crystallogr Commun. 2016 Jul 19;72(Pt 8):1159–62. doi: 10.1107/S2056989016011506 (PMC4971862; doi:10.1107/S2056989016011506)
Supplement: Supplementary file 1 [file e-72-01159-sup1.cif]

##############################################################################
#                                                                            #
# This CIF contains the data in a paper accepted for publication in          #
# Acta Crystallographica Section E. It conforms to the requirements of       #
# Notes for Authors for Acta Crystallographica Section E, and has been       #
# peer reviewed under the auspices of the IUCr Commission on Journals.       #
#                                                                            #
# Full details of the Crystallographic Information File format               #
# are given in the paper "The Crystallographic Information File (CIF):       #
# a New Standard Archive File for Crystallography" by S. R. Hall, F. H.      #
# Allen and I. D. Brown [Acta Cryst. (1991), A47, 655-685].                  #
#                                                                            #
# The current version of the core CIF dictionary is obtainable from          #
# ftp://ftp.iucr.org/pub/cif_core.dic.                                       #
#                                                                            #
# Software is freely available for graphical display of the structure(s)     #
# in this CIF. For information consult the CIF software page                 #
# http://www.iucr.org/resources/cif/software.                                #
#                                                                            #
# This file may be used for bona fide research purposes within the           #
# scientific community so long as proper attribution is given to the journal # 
# article from which it was obtained.                                        #
#                                                                            #
##############################################################################
data_KADU1578_publ
_audit_creation_method     "from EXP file using GSAS2CIF"
_journal_data_validation_number     ?
_journal_date_recd_electronic     2016-06-10
_journal_date_accepted     2016-07-14
_journal_name_full     'Acta Crystallographica, Section E'
_journal_year     2016
_journal_volume     72
_journal_issue      8
_journal_page_first     1159
_journal_page_last     1162
_journal_paper_category     GI
_journal_paper_doi     10.1107/S2056989016011506
_journal_coeditor_code     WM5301
_publ_contact_author_name     'James A. Kaduk'
_publ_contact_author_address
;
Department of Chemistry
Illinois Institute of Technology
3101 S. Dearborn St.
Chicago
IL 60616
USA
;
_publ_contact_author_email     kaduk@polycrystallography.com
_publ_contact_author_fax     ?
_publ_contact_author_phone     1-630-605-0274
_publ_section_title
;
Crystal structure of anhydrous tripotassium citrate from laboratory X-ray powder
diffraction data
;
_publ_section_title_footnote     .
loop_
    _publ_author_name
    _publ_author_footnote
    _publ_author_address
    'Rammohan, Alagappa' .
                          'Atlantic International University, Honolulu, HI, USA'
    'Kaduk, James A.' . 'Illinois Institute of Technology, Chicago, IL, USA'
_publ_section_synopsis
;
The crystal structure of anhydrous tripotassium citrate has been solved and
refined using laboratory X-ray powder diffraction data, and optimized using
density functional techniques.
;
_pd_block_id     2015-06-16T10:02|KADU1578|James_A._Kaduk|Overall
_pd_char_colour     white
_refine_special_details
;
     VERSION    6     Thu Apr 20 15:41:26 2006
      DESCR   20307-23-3 K3cit + Si (KADU1578)
    HSTRY  1 EXPEDT  Win32  Jan 09 13:23:58 2013 P PH        LA LO
    HSTRY  2 POWPREF Win32  Jan 09 13:24:01 2013
    HSTRY  3 GENLES  Win32  Jan 09 13:24:05 2013 Sdsq= 0.603E+06 S/E=  18.1
    HSTRY  4 EXPEDT  Win32  Jan 09 13:24:35 2013             L   O
    HSTRY  5 GENLES  Win32  Jan 09 13:24:39 2013 Sdsq= 0.377E+06 S/E=  60.9
    HSTRY  6 EXPEDT  Win32  Jan 09 13:24:47 2013             L   O
    HSTRY  7 GENLES  Win32  Jan 09 13:24:50 2013 Sdsq= 0.304E+06 S/E=  88.8
    HSTRY  8 EXPEDT  Win32  Jan 09 13:25:24 2013             L   O
    HSTRY  9 POWPREF Win32  Jan 09 13:25:27 2013
    HSTRY 10 GENLES  Win32  Jan 09 13:25:30 2013 Sdsq= 0.222E+06 S/E= 0.225
    HSTRY 11 EXPEDT  Win32  Jan 09 13:25:52 2013             L   O
    HSTRY 12 GENLES  Win32  Jan 09 13:25:55 2013 Sdsq= 0.327E+05 S/E=  7.14
    HSTRY 13 EXPEDT  Win32  Jan 09 18:21:52 2013 P P         LA LOA
    HSTRY 14 POWPREF Win32  Jan 09 18:21:56 2013
    HSTRY 15 EXPEDT  Win32  Jan 09 18:22:58 2013             L   O
    HSTRY 16 POWPREF Win32  Jan 09 18:23:01 2013
    HSTRY 17 GENLES  Win32  Jan 09 18:23:06 2013 Sdsq= 0.565E+05 S/E= 0.973E-02
    HSTRY 18 EXPEDT  Win32  Jan 09 18:25:05 2013             L   O
    HSTRY 19 GENLES  Win32  Jan 09 18:25:10 2013 Sdsq= 0.310E+05 S/E=  34.9
    HSTRY 20 GENLES  Win32  Jan 09 18:28:17 2013 Sdsq= 0.303E+05 S/E= 0.411
    HSTRY 21 EXPEDT  Win32  Jan 09 18:28:57 2013             L   O
    HSTRY 22 GENLES  Win32  Jan 09 18:29:02 2013 Sdsq= 0.148E+05 S/E= 0.327
    HSTRY 23 EXPEDT  Win32  Jan 09 18:29:51 2013             LA
    HSTRY 24 POWPREF Win32  Jan 09 18:29:54 2013
    HSTRY 25 GENLES  Win32  Jan 09 18:29:59 2013 Sdsq= 0.122E+05 S/E=  187.
    HSTRY 26 GENLES  Win32  Jan 09 18:30:06 2013 Sdsq= 0.124E+05 S/E=  181.
    HSTRY 27 EXPEDT  Win32  Jan 09 18:30:22 2013             LA
    HSTRY 28 GENLES  Win32  Jan 09 18:30:27 2013 Sdsq= 0.120E+05 S/E=  4.46
    HSTRY 29 EXPEDT  Win32  Jan 09 18:30:43 2013             LA
    HSTRY 30 GENLES  Win32  Jan 09 18:31:00 2013 Sdsq= 0.110E+05 S/E=  6.22
    HSTRY 31 EXPEDT  Win32  Jan 09 18:31:21 2013             LA  O
    HSTRY 32 GENLES  Win32  Jan 09 18:31:26 2013 Sdsq= 0.110E+05 S/E=  2.87
    HSTRY 33 EXPEDT  Win32  Jan 09 18:31:47 2013             LA
    HSTRY 34 EXPEDT  Win32  Jan 09 18:32:29 2013 P  H
    HSTRY 35 POWPREF Win32  Jan 09 18:32:32 2013
    HSTRY 36 GENLES  Win32  Jan 09 18:32:37 2013 Sdsq= 0.728E+04 S/E=  7.92
    HSTRY 37 EXPEDT  Win32  Jan 09 18:33:13 2013             LA  O
    HSTRY 38 POWPREF Win32  Jan 09 18:33:16 2013
    HSTRY 39 GENLES  Win32  Jan 09 18:33:21 2013 Sdsq= 0.708E+04 S/E= 0.823
    HSTRY 40 EXPEDT  Win32  Jan 09 18:34:57 2013             L   O
    HSTRY 41 GENLES  Win32  Jan 09 18:35:02 2013 Sdsq= 0.568E+04 S/E=  19.4
    HSTRY 42 GENLES  Win32  Jan 09 18:35:08 2013 Sdsq= 0.559E+04 S/E= 0.490
    HSTRY 43 EXPEDT  Win32  Jan 09 18:36:32 2013                   F-EDT
    HSTRY 44 GENLES  Win32  Jan 09 18:36:52 2013 Sdsq= 0.559E+04 S/E= 0.412E-01
    HSTRY 45 GENLES  Win32  Jan 09 18:36:58 2013 Sdsq= 0.559E+04 S/E= 0.867E-02
    HSTRY 46 GENLES  Win32  Jan 09 18:37:10 2013 Sdsq= 0.559E+04 S/E= 0.732E-02
    HSTRY 47 EXPEDT  Win32  May 30 09:25:30 2015             L   O
  DSGL CDAT1  DRAD ARAD NOFO
  DSGL CDAT2  DRAD ARAD NOFO
  FOUR CDAT1  DELF Z    1 NOPR   0.00      999.99
  GNLS  RUN on Jan 09 18:37:10 2013    Total cycles run 196       5589.8
  GNLS CDAT1  MXCY 10 PRNT 256
  GNLS SHFTS      0.04      0.01
 AFAC  C     2.310020.8439 1.020010.2075 1.5886  .5687  .865051.6512  .2156 RHF
 AFAC  C_    12.011 .6648       .0035
 AFAC  C_SIZ      1.12      0.92 1.65    3
 AFAC  C_XAB  288.3 170.4 84.13 10.67 7.054 52.30 141.0
 AFAC  C_XF1  0.036 0.027 0.018 0.003 0.002 0.049 0.024-0.001-0.001-0.001
 AFAC  C_XF2  0.021 0.015 0.009 0.002 0.001 0.031 0.012 0.000 0.000 0.000
 AFAC  H    .49300210.5109.32291226.1257.1401913.14236.04081057.7997.003038 SDS
 AFAC  H_     1.008-.3741  20.6  19.2
 AFAC  H_SIZ      0.98      0.78 1.20  118
 AFAC  H_XAB  .6888 .6700 .6548 .6238 .6131 .7240 .6640
 AFAC  H_XF1     0.    0.    0.    0.    0.    0.    0.    0.    0.    0.
 AFAC  H_XF2     0.    0.    0.    0.    0.    0.    0.    0.    0.    0.
 AFAC  K     8.218612.7949 7.4398  .7748 1.0519213.187  .865941.6841 1.4228 RHF
 AFAC  K_    39.098  .367         2.1
 AFAC  K_SIZ      2.58      2.38 2.00  708
 AFAC  K_XAB  27710 17820  9637  1052 524.6 44100 14100
 AFAC  K_XF1  0.091 0.307 0.387 0.201 0.140-0.508 0.353 0.009 0.007-0.002
 AFAC  K_XF2  2.109 1.589 1.066 0.249 0.156 2.844 1.386 0.022 0.020 0.015
 AFAC  O     3.048513.2771 2.2868 5.7011 1.5463  .3239  .867032.9089  .2508 RHF
 AFAC  O_    15.999 .5805      .00019
 AFAC  O_SIZ      1.09      0.89 1.45   96 1.40
 AFAC  O_XAB  988.0 590.6 293.1 30.48 17.21 1730. 478.0
 AFAC  O_XF1  0.093 0.072 0.049 0.011 0.006 0.121 0.063-0.002-0.003-0.003
 AFAC  O_XF2  0.073 0.052 0.032 0.006 0.004 0.106 0.044 0.000 0.000 0.000
 AFAC SI     6.2915 2.4386 3.035332.3337 1.9891  .6785 1.541081.6937 1.1407 RHF
 AFAC SI_    28.086.41507        .171
 AFAC SI_SIZ      1.52      1.32 2.00  112
 AFAC SI_XAB   9456  5878  3047 304.7 151.8 15200 4560.
 AFAC SI_XF1  0.365 0.321 0.254 0.082 0.052 0.392 0.298-0.002-0.002-0.006
 AFAC SI_XF2  0.692 0.508 0.330 0.070 0.043 0.962 0.438 0.006 0.005 0.004
 EXPR  HTYP1  PXC  RSN  ANG
 EXPR  NATYP    5
 EXPR  NHST     3
 EXPR ATYP 1  C           6      1.12      0.92 1.65    3
 EXPR ATYP 2  SI          1      1.52      1.32 2.00  112
 EXPR ATYP 3  H           5      0.98      0.78 1.20  118
 EXPR ATYP 4  O           7      1.09      0.89 1.45   96 1.40
 EXPR ATYP 5  K           3      2.58      2.38 2.00  708
 EXPR DELFRL      1109
 EXPR NPHAS     1    1    0    0    0    0    0    0    0
 REFN GDNFT  Reduced CHI**2 =  2.108     for   73 variables
 REFN RESTR      29  49.337
 REFN RPOWD     0.0485    0.0381   2696  5540.4
 REFN STATS  Cycle 196 There were  2725 observations. Total CHI**2 = 5.5898E+03
CIF AUTHOR    James A. Kaduk
CRS1    PNAM  K3 C6 H5 O7
CRS1   NATOM   21
CRS1  ABC     7.706204 12.469294 10.424083    Y    0
CRS1  ABCSIG  0.000209  0.000274  0.000201
CRS1  ANGLES   90.0000   90.0000   90.0000
CRS1  ANGSIG    0.0000    0.0000    0.0000
CRS1  AT  1A  C         0.841146  0.882477  0.286110  1.000000C1         4 088
CRS1  AT  1B  0.023239                                                    I XU
CRS1  AT  2A  C         0.925728  0.914897  0.410939  1.000000C2         4 088
CRS1  AT  2B  0.021097                                                    I XU
CRS1  AT  3A  C         0.813483  0.896645  0.531686  1.000000C3         4 088
CRS1  AT  3B  0.021097                                                    I XU
CRS1  AT  4A  C         0.936844  0.910344  0.647266  1.000000C4         4 088
CRS1  AT  4B  0.021097                                                    I XU
CRS1  AT  5A  C         0.856557  0.871788  0.771175  1.000000C5         4 088
CRS1  AT  5B  0.023239                                                    I XU
CRS1  AT  6A  C         0.653911  0.972379  0.540659  1.000000C6         4 088
CRS1  AT  6B  0.023239                                                    I XU
CRS1  AT  7A  H         1.040320  0.901240  0.416520  1.000000H7         4 088
CRS1  AT  7B  0.027428                                                    I  U
CRS1  AT  8A  H         0.908200  0.993960  0.392800  1.000000H8         4 088
CRS1  AT  8B  0.027428                                                    I  U
CRS1  AT  9A  H         0.980350  0.970210  0.649140  1.000000H9         4 088
CRS1  AT  9B  0.027428                                                    I  U
CRS1  AT 10A  H         1.013820  0.844030  0.634130  1.000000H10        4 088
CRS1  AT 10B  0.027428                                                    I  U
CRS1  AT 11A  O         0.695236  0.921741  0.251736  1.000000O11        4 088
CRS1  AT 11B  0.023239                                                    I XU
CRS1  AT 12A  O         0.936009  0.815733  0.226256  1.000000O12        4 088
CRS1  AT 12B  0.023239                                                    I XU
CRS1  AT 13A  O         0.934685  0.820880  0.859243  1.000000O13        4 088
CRS1  AT 13B  0.023239                                                    I XU
CRS1  AT 14A  O         0.697169  0.893902  0.787322  1.000000O14        4 088
CRS1  AT 14B  0.023239                                                    I XU
CRS1  AT 15A  O         0.682812  1.072555  0.529034  1.000000O15        4 088
CRS1  AT 15B  0.023239                                                    I XU
CRS1  AT 16A  O         0.507602  0.926679  0.532641  1.000000O16        4 088
CRS1  AT 16B  0.023239                                                    I XU
CRS1  AT 17A  O         0.747350  0.787746  0.524771  1.000000O17        4 088
CRS1  AT 17B  0.023239                                                    I XU
CRS1  AT 18A  H         0.654300  0.807200  0.525000  1.000000H18        4 088
CRS1  AT 18B  0.030211                                                    I  U
CRS1  AT 19A  K         0.355084  0.882713  0.742956  1.000000K19        4 088
CRS1  AT 19B  0.044180                                                    I XU
CRS1  AT 20A  K         0.133579  0.710773  0.020961  1.000000K20        4 088
CRS1  AT 20B  0.044180                                                    I XU
CRS1  AT 21A  K         0.148185  0.375298  0.796712  1.000000K21        4 088
CRS1  AT 21B  0.044180                                                    I XU
CRS1  CELVOL       1001.660          0.029
CRS1  CHMF 1  C             6.00
CRS1  CHMF 3  H             5.00
CRS1  CHMF 4  O             7.00
CRS1  CHMF 5  K             3.00
CRS1  FMHST1  1
CRS1  FMPCTL   40   64   52   -3   -4   -3   23   36   55
CRS1  OD        2    2    0 NNNY    0    6    0.0000    0.0000    0.0000
CRS1  OD  1A   2  0  0   2  0  2
CRS1  OD  1B    0.0096   -0.0512
CRS1  OD  1C0.1151E-010.1270E-01
CRS1  SG SYM  P n a 21
CRS1  SPAXIS    0    0    1
CRS2    PNAM  Silicon, Si
CRS2   NATOM    1
CRS2  ABC     5.431050  5.431050  5.431050    N    0
CRS2  ANGLES   90.0000   90.0000   90.0000
CRS2  AT  1A  SI        0.125000  0.125000  0.125000  1.000000Si1        8 000
CRS2  AT  1B  0.010000                                                    I
CRS2  CELVOL        160.196
CRS2  CHMF 2  SI            1.00
CRS2  SG SYM  F d -3 m
CRS2  SPAXIS    0    0    1
HAP1 1 ZONE     0    0    0    0
HAP1 1EXTPOW    0.00000E+00    N    0
HAP1 1MASSFR    0.9856    0.0002
HAP1 1NAXIS     1
HAP1 1PHSFR      113.71        Y    0
HAP1 1PRCF      4   18   0.01000    5NNNNNNNNNNNNYYYYYYNNNNNNNNNNNNNNNNNN
HAP1 1PRCF 1   0.258000E+01   0.000000E+00   0.199900E+01   0.000000E+00
HAP1 1PRCF 2   0.270800E+01   0.000000E+00   0.434000E+01   0.280149E+01
HAP1 1PRCF 3   0.000000E+00   0.168000E-01   0.200000E-01   0.900000E+00
HAP1 1PRCF 4   0.456725E+00   0.260143E-01   0.492347E-01   0.570632E-01
HAP1 1PRCF 5   0.124852E-01   0.263647E-01
HAP1 1PREFO1  1.000000  1.000000  0.000000  0.000000  1.000000   NN    0    0
HAP1 1RADDAM    0.00000E+00    N    0      0.00
HAP2 1 ZONE     0    0    0    0
HAP2 1EXTPOW    0.00000E+00    N    0
HAP2 1MASSFR    0.0144    0.0006
HAP2 1NAXIS     1
HAP2 1PHSFR      9.0902        Y    0
HAP2 1PRCF      2   18   0.01000    5NNNNYNNYNNNNNNNNNNNNNNNNNNNNNNNNNNNN
HAP2 1PRCF 1   0.194900E+01   0.000000E+00   0.173500E+01   0.237200E+01
HAP2 1PRCF 2   0.113290E+02   0.514100E+01   0.303900E+01   0.378068E+01
HAP2 1PRCF 3   0.000000E+00   0.000000E+00   0.000000E+00   0.000000E+00
HAP2 1PRCF 4   0.000000E+00   0.000000E+00   0.000000E+00   0.000000E+00
HAP2 1PRCF 5   0.000000E+00   0.000000E+00
HAP2 1PREFO1  1.000000  1.000000  0.000000  0.000000  1.000000   NN    0    0
HAP2 1RADDAM    0.00000E+00    N    0      0.00
HST  1  HFIL  kadu1578.gsas
HST  1  HNAM  20307-23-3 K3cit + Si (30,10,0.6,2.5,3,Kapton) JAK
HST  1  IFIL  c:\zjak01\iitd26.par
HST  1 BANK     1
HST  1 BIGFO   0.698782E+05
HST  1 CHANS       520         1      2696  43225088      3217
HST  1 EPHAS    0    0    0    0    0    0    0    0    0    Y    0
HST  1 ICONR  1.540629  1.544451       9.073       0       0.5   0       0
HST  1 ICONS  1.540629  1.544451       9.073       0       0.5   0       0
HST  1 IRAD     3
HST  1 MAXRF   53
HST  1 NEXC     2
HST  1 NPHAS    1    1    0    0    0    0    0    0    0
HST  1 NREF   480    1.3445    Y    Y
HST  1 R-FAC  474   0.05873   4.785943E+06
HST  1 RPOWD    0.0485    0.0381   2696  5540.4
HST  1 TRNGE  15.50908  69.98581
HST  1 WREXP    0.0339
HST  1ABSCOR   0.370000E+00   0.700000E+00    N    0    3
HST  1BAKGD     1    3    Y    5    Y
HST  1BAKGD1   0.708012E+03  -0.624751E+03   0.201818E+03
HST  1CHI       0.0000
HST  1DETAZM    0.0000
HST  1DFUS      5    8    N
HST  1DFUS 1    1    0.25017E+02    2.0900    0.0500  YNNO       O
HST  1DFUS 2    1   -0.22977E+01    3.2800    0.0500  YNNO       O
HST  1DFUS 3    1    0.11030E+01    5.1100    0.0500  YNNK       K
HST  1DFUS 4    1   -0.21053E+02    2.6600    0.0500  YNNO       O
HST  1DFUS 5    1   -0.33812E-01    3.8600    0.0500  YNNK       K
HST  1EXC  1     0.000    15.500
HST  1EXC  2    70.000  1000.000
HST  1EXMNMX   1.00000   1.00000
HST  1HSCALE     1.0000        N    0
HST  1I HEAD  SRM 660a LaB6 23 Apr 2012 0.6 mm div 2.5 Soller
HST  1I ITYP    0    1.0000  130.0000         1
HST  1MNREF     0    1.3445
HST  1ODMNMX   0.95086   1.03954
HST  1OMEGA     0.0000    Y
HST  1PHI       0.0000
HST  1PRCF1     2   18      0.01
HST  1PRCF11   1.949000E+00   0.000000E+00   1.735000E+00   2.372000E+00
HST  1PRCF12   0.757000E+00   5.141000E+00   3.039000E+00   0.000000E+00
HST  1PRCF13   0.000000E+00   0.000000E+00   0.000000E+00   0.000000E+00
HST  1PRCF14   0.000000E+00   0.000000E+00   0.000000E+00   0.000000E+00
HST  1PRCF15   0.000000E+00   0.000000E+00
HST  1PRCF2     3   13      0.01
HST  1PRCF21   2.053000E+00   0.000000E+00   2.119000E+00   0.000000E+00
HST  1PRCF22   2.462000E+00   0.553800E+00   0.174500E-01   0.200000E-01
HST  1PRCF23   4.355600E+00   0.000000E+00   0.000000E+00   0.000000E+00
HST  1PRCF24   0.000000E+00
HST  1PRCF3     4   12      0.01
HST  1PRCF31   2.580000E+00   0.000000E+00   1.999000E+00   0.000000E+00
HST  1PRCF32   2.708000E+00   0.000000E+00   4.341700E+00   0.000000E+00
HST  1PRCF33   0.000000E+00   0.168300E-01   0.200000E-01   0.900000E+00
HST  1RSP    0.0267 0.0464 0.0422 0.0378 0.0347 0.0346 0.0435 0.0435 0.0469
HST  1RSPA   0.0363 0.0435 0.0413 0.0338 0.0324 0.0313 0.0430 0.0429 0.0449
HST  1RSPTT  15.51 21.55 27.60 33.66 39.71 45.77 51.81 57.88 63.92 69.99
HST  1RSPW   0.0348 0.0567 0.0519 0.0476 0.0436 0.0467 0.0541 0.0550 0.0582
HST  1RSPWA  0.0449 0.0478 0.0491 0.0398 0.0385 0.0398 0.0539 0.0540 0.0564
HST  1TRMNMX   0.54780   0.81582
HST  2  HNAM  Bond distance restraints
HST  2 FACTR    10.0000
HST  2 NBNDS   12
HST  2 RMSD    12    0.0035
HST  2BD0001  1    1    2  1  0  0  0  0 1.510 0.010
HST  2BD0002  1    4    5  1  0  0  0  0 1.510 0.010
HST  2BD0003  1    3    6  1  0  0  0  0 1.550 0.010
HST  2BD0004  1    2    3  1  0  0  0  0 1.540 0.010
HST  2BD0005  1    3    4  1  0  0  0  0 1.540 0.010
HST  2BD0006  1    3   17  1  0  0  0  0 1.450 0.020
HST  2BD0007  1    1   11  1  0  0  0  0 1.270 0.020
HST  2BD0008  1    1   12  1  0  0  0  0 1.270 0.020
HST  2BD0009  1    5   13  1  0  0  0  0 1.270 0.020
HST  2BD000A  1    5   14  1  0  0  0  0 1.270 0.020
HST  2BD000B  1    6   15  1  0  0  0  0 1.270 0.020
HST  2BD000C  1    6   16  1  0  0  0  0 1.270 0.020
HST  3  HNAM  Bond angle restraints
HST  3 FACTR    1.00000
HST  3 NANGS   17
HST  3 RMSD    17    4.7226
HST  3AN   1    1    3    109.00      3.00  0001  0002  0003
HST  3AN   2    1    3    109.00      3.00  0003  0004  0005
HST  3AN   3    1    3    109.00      3.00  0002  0003  0004
HST  3AN   4    1    3    109.00      3.00  0002  0003  0011
HST  3AN   5    1    3    109.00      3.00  0002  0003  0006
HST  3AN   6    1    3    109.00      3.00  0011  0003  0004
HST  3AN   7    1    3    109.00      3.00  0011  0003  0006
HST  3AN   8    1    3    109.00      3.00  0004  0003  0006
HST  3AN   9    1    3    120.00      3.00  000B  0001  000C
HST  3AN  10    1    3    120.00      3.00  000B  0001  0002
HST  3AN  11    1    3    120.00      3.00  000C  0001  0002
HST  3AN  12    1    3    120.00      3.00  000D  0005  000E
HST  3AN  13    1    3    120.00      3.00  000D  0005  0004
HST  3AN  14    1    3    120.00      3.00  000E  0005  0004
HST  3AN  15    1    3    120.00      3.00  000F  0006  0010
HST  3AN  16    1    3    120.00      3.00  000F  0006  0003
HST  3AN  17    1    3    120.00      3.00  0010  0006  0003
LEQV HOLD1 1  1  1Z
LEQV PF 8       1    1
LEQV PF 8 11  1,1           1.0000 2,1           1.0000 3,1           1.0000
LNCN   1   1  1  2UISO  1.00001  3UISO  1.00001  4UISO  1.00001  7UISO  1.3000
LNCN   1   2  1  8UISO  1.30001  9UISO  1.30001 10UISO  1.3000
LNCN   2   1  1  1UISO  1.00001  5UISO  1.00001  6UISO  1.00001 11UISO  1.0000
LNCN   2   2  1 12UISO  1.00001 13UISO  1.00001 14UISO  1.00001 15UISO  1.0000
LNCN   2   3  1 16UISO  1.00001 17UISO  1.00001 18UISO  1.3000
LNCN   3   1  1 19UISO  1.00001 20UISO  1.00001 21UISO  1.0000
ZZZZZZZZZZZZ  Last EXP file record
HST  1 INAME  d2
;
_refine_ls_restrained_S_all     ?
_refine_ls_restrained_S_obs     ?
_refine_ls_number_constraints     ?
_refine_ls_hydrogen_treatment     refU
_refine_ls_weighting_scheme     sigma
_refine_ls_weighting_details     ?
_refine_ls_extinction_method     ?
_refine_ls_extinction_coef     ?
_computing_data_collection
;
DIFFRAC.Measurement (Bruker, 2009)
;
_computing_structure_solution
;
FOX (Favre-Nicolin & \<Cern\'y, 2002)
;
_computing_structure_refinement
;
GSAS (Larson & Von Dreele, 2004) and EXPGUI (Toby, 2001)
;
_computing_molecular_graphics
;
DIAMOND (Crystal Impact, 2015)
;
_computing_publication_material
;
publCIF (Westrip, 2010)
;
_pd_prep_cool_rate     ?
_pd_prep_pressure     ?
_pd_prep_temperature     300
_pd_proc_ls_special_details     ?
data_kadu1578_DFT
_database_code_depnum_ccdc_archive 'CCDC 1493594'
_audit_creation_method     'Materials Studio'
_chemical_formula_iupac     "[K3 (C6 H5 O7)]"
_chemical_formula_weight     306.37
_symmetry_cell_setting     orthorhombic
_symmetry_space_group_name_H-M     'PNA21'
loop_
    _symmetry_equiv_pos_as_xyz
    x,y,z
    -x,-y,z+1/2
    x+1/2,-y+1/2,z
    -x+1/2,y+1/2,z+1/2
_cell_length_a     7.7074(2)
_cell_length_b     12.4676(3)
_cell_length_c     10.4222(3)
_cell_angle_alpha     90.0000
_cell_angle_beta     90.0000
_cell_angle_gamma     90.0000
_cell_volume     1001.66
_cell_formula_units_Z     4
_cell_measurement_temperature     300
_diffrn_radiation_type     'Cu K\a'
_diffrn_radiation_wavelength     1.5418
_diffrn_measurement_device_type     'density functional calculation'
loop_
    _atom_site_type_symbol
    _atom_site_label
    _atom_site_fract_x
    _atom_site_fract_y
    _atom_site_fract_z
    _atom_site_U_iso_or_equiv
    _atom_site_adp_type
    _atom_site_occupancy
    C C1 0.83999 0.87608 0.28090 0.03110 Uiso 1.00
    C C2 0.91941 0.91369 0.40840 0.04090 Uiso 1.00
    C C3 0.80507 0.89495 0.52759 0.04090 Uiso 1.00
    C C4 0.91865 0.91285 0.64734 0.04090 Uiso 1.00
    C C5 0.83786 0.87569 0.77456 0.03110 Uiso 1.00
    C C6 0.64533 0.97237 0.52736 0.03110 Uiso 1.00
    H H7 1.04170 0.87092 0.42230 0.05310 Uiso 1.00
    H H8 0.94795 0.99967 0.40314 0.05310 Uiso 1.00
    H H9 0.94862 0.99862 0.65281 0.05310 Uiso 1.00
    H H10 1.04015 0.86912 0.63386 0.05310 Uiso 1.00
    O O11 0.69006 0.90966 0.25219 0.03110 Uiso 1.00
    O O12 0.93097 0.81435 0.21142 0.03110 Uiso 1.00
    O O13 0.92734 0.81335 0.84433 0.03110 Uiso 1.00
    O O14 0.68837 0.91019 0.80291 0.03110 Uiso 1.00
    O O15 0.67248 1.07226 0.52772 0.03110 Uiso 1.00
    O O16 0.49925 0.92599 0.52665 0.03110 Uiso 1.00
    O O17 0.74146 0.78645 0.52713 0.03110 Uiso 1.00
    H H18 0.61565 0.79949 0.52593 0.04040 Uiso 1.00
    K K19 0.35417 0.87929 0.75053 0.04550 Uiso 1.00
    K K20 0.13670 0.70910 0.02740 0.04550 Uiso 1.00
    K K21 0.14595 0.37878 0.80253 0.04550 Uiso 1.00
loop_
    _geom_bond_atom_site_label_1
    _geom_bond_atom_site_label_2
    _geom_bond_site_symmetry_2
    _geom_bond_distance
    C1 C2 . 1.536
    C1 O11 . 1.265
    C1 O12 . 1.268
    C2 C3 . 1.541
    C2 H7 . 1.093
    C2 H8 . 1.096
    C3 C4 . 1.541
    C3 C6 . 1.564
    C3 O17 . 1.439
    C4 C5 . 1.536
    C4 H9 . 1.096
    C4 H10 . 1.093
    C5 O13 . 1.268
    C5 O14 . 1.265
    C6 O15 . 1.263
    C6 O16 . 1.266
    O17 H18 . 0.983
loop_
    _geom_hbond_atom_site_label_D
    _geom_hbond_atom_site_label_H
    _geom_hbond_atom_site_label_A
    _geom_hbond_distance_DH
    _geom_hbond_distance_HA
    _geom_hbond_distance_DA
    _geom_hbond_angle_DHA
    O17 H18 O16 0.983 1.814 2.552 129.1
data_KADU1578_overall
loop_
    _pd_block_diffractogram_id
    2015-06-16T10:02|KADU1578_H_01|James_A._Kaduk|d2
_refine_ls_matrix_type     full
_refine_ls_goodness_of_fit_all     1.45
_refine_ls_number_parameters     73
_refine_ls_number_restraints     29
_refine_ls_shift/su_max     0.04
_refine_ls_shift/su_mean     0.01
_computing_structure_refinement     GSAS
loop_
    _pd_phase_block_id
    2015-06-16T10:02|KADU1578_phase1|James_A._Kaduk||
    2015-06-16T10:02|KADU1578_phase2|James_A._Kaduk||
data_KADU1578_phase_1
_database_code_depnum_ccdc_archive 'CCDC 1493593'
loop_
    _pd_block_diffractogram_id
    2015-06-16T10:02|KADU1578_H_01|James_A._Kaduk|d2
_pd_block_id     2015-06-16T10:02|KADU1578_phase1|James_A._Kaduk||
_chemical_name_systematic
;
Poly[(\m-2-hydroxypropane-1,2,3-tricarboxylato0tripotassium]
;
_chemical_name_common
;
Tripotassium citrate
;
_chemical_formula_moiety     ?
_chemical_formula_sum     "C6 H5 K3 O7"
_chemical_formula_structural     ?
_chemical_formula_analytical     ?
_chemical_formula_iupac     "[K3 (C6 H5 O7)]"
_chemical_formula_weight     306.39
_chemical_melting_point     ?
_symmetry_cell_setting     orthorhombic
_symmetry_space_group_name_H-M     "P n a 21"
_symmetry_space_group_name_Hall     ?
loop_
    _symmetry_equiv_pos_site_id
    _symmetry_equiv_pos_as_xyz
    1 +x,+y,+z
    2 -x+1/2,+y+1/2,+z+1/2
    3 +x+1/2,-y+1/2,+z
    4 -x,-y,+z+1/2
_cell_length_a     7.7062(2)
_cell_length_b     12.4693(3)
_cell_length_c     10.4241(2)
_cell_angle_alpha     90.0
_cell_angle_beta     90.0
_cell_angle_gamma     90.0
_cell_volume     1001.66(3)
_cell_formula_units_Z     4
_cell_measurement_temperature     300
_cell_special_details     ?
_exptl_crystal_density_diffrn     ?
_exptl_crystal_density_meas     ?
_exptl_crystal_density_method     ?
_exptl_crystal_F_000     ?
_pd_char_particle_morphology     ?
loop_
    _atom_type_symbol
    _atom_type_number_in_cell
    C 24.0
    H 20.0
    O 28.0
    K 12.0
_computing_data_collection
;
<i>DIFFRAC.Measurement</i> (Bruker, 2009)
;
_computing_structure_solution
;
<i>FOX</i> (Favre-Nicolin & \<Cern\'y, 2002)
;
_computing_structure_refinement
;
GSAS (Larson & Von Dreele, 2004) and <i>EXPGUI</i> (Toby, 2001)
;
_computing_molecular_graphics
;
DIAMOND (Crystal Impact, 2015)
;
_computing_publication_material
;
publCIF (Westrip, 2010)
;
_pd_phase_name     "K3 C6 H5 O7"
loop_
    _atom_site_type_symbol
    _atom_site_label
    _atom_site_fract_x
    _atom_site_fract_y
    _atom_site_fract_z
    _atom_site_U_iso_or_equiv
    _atom_site_thermal_displace_type
    _atom_site_occupancy
    _atom_site_symmetry_multiplicity
    C C1 0.841(4) 0.883(3)   0.28611 0.023(3)   Uiso 1.0 4
    C C2 0.926(4) 0.915(3)   0.411(2)   0.021(5) Uiso 1.0 4
    C C3 0.814(2)   0.8966(12) 0.532(3)   0.021(5) Uiso 1.0 4
    C C4 0.937(4) 0.910(4) 0.647(3)   0.021(5) Uiso 1.0 4
    C C5 0.857(4) 0.872(3)   0.771(3)   0.023(3)   Uiso 1.0 4
    C C6 0.6539(18) 0.9724(11) 0.541(5) 0.023(3)   Uiso 1.0 4
    H H7 1.04032 0.90124 0.41652 0.027(7) Uiso 1.0 4
    H H8 0.9082 0.99396 0.3928 0.027(7) Uiso 1.0 4
    H H9 0.97168 0.98330 0.645913 0.027(7) Uiso 1.0 4
    H H10 1.01382 0.84403 0.63413 0.027(7) Uiso 1.0 4
    O O11 0.695(4) 0.9217(19) 0.252(4) 0.023(3)   Uiso 1.0 4
    O O12 0.936(4) 0.816(2)   0.226(4) 0.023(3)   Uiso 1.0 4
    O O13 0.935(4) 0.821(2)   0.859(4)   0.023(3)   Uiso 1.0 4
    O O14 0.697(4) 0.894(2)   0.787(4) 0.023(3)   Uiso 1.0 4
    O O15 0.6828(17) 1.0726(11) 0.529(6) 0.023(3)   Uiso 1.0 4
    O O16 0.5076(16) 0.9267(10) 0.533(5) 0.023(3)   Uiso 1.0 4
    O O17 0.7473(14) 0.7877(11) 0.525(5) 0.023(3)   Uiso 1.0 4
    H H18 0.6543 0.8072 0.525 0.030(4) Uiso 1.0 4
    K K19 0.355(3)   0.8827(13) 0.743(3)   0.0442(17) Uiso 1.0 4
    K K20 0.1336(10) 0.7108(4) 0.021(3)   0.0442(17) Uiso 1.0 4
    K K21 0.148(3)   0.3753(14) 0.797(3)   0.0442(17) Uiso 1.0 4
_geom_special_details     ?
loop_
    _geom_bond_atom_site_label_1
    _geom_bond_atom_site_label_2
    _geom_bond_site_symmetry_1
    _geom_bond_site_symmetry_2
    _geom_bond_distance
    _geom_bond_publ_flag
    C1 C2 . 1_555 1.510(5) n
    C1 O11 . 1_555 1.278(9) n
    C1 O12 . 1_555 1.271(9) n
    C2 C1 . 1_555 1.510(5) n
    C2 C3 . 1_555 1.544(4) n
    C2 H7 . 1_555 0.90(3)   n
    C2 H8 . 1_555 1.01(4) n
    C3 C2 . 1_555 1.544(4) n
    C3 C4 . 1_555 1.544(5) n
    C3 C6 . 1_555 1.553(4) n
    C3 O17 . 1_555 1.452(8) n
    C4 C3 . 1_555 1.544(5) n
    C4 C5 . 1_555 1.511(5) n
    C4 H9 . 1_555 0.95(4) n
    C4 H10 . 1_555 1.03(5) n
    C5 C4 . 1_555 1.511(5) n
    C5 O13 . 1_555 1.268(9) n
    C5 O14 . 1_555 1.270(9) n
    C6 C3 . 1_555 1.553(4) n
    C6 O15 . 1_555 1.275(8) n
    C6 O16 . 1_555 1.266(8) n
    H7 C2 . 1_555 0.90(3)   n
    H8 C2 . 1_555 1.01(4) n
    H9 C4 . 1_555 0.82(4) n
    H10 C4 . 1_555 1.03(5) n
    O11 C1 . 1_555 1.278(9) n
    O11 K19 . 4_674 2.47(2)   n
    O11 K20 . 3_565 2.96(3)   n
    O11 K21 . 2_554 2.75(4) n
    O12 C1 . 1_555 1.271(9) n
    O12 K20 . 1_655 2.93(3)   n
    O12 K20 . 3_565 3.18(3)   n
    O12 K21 . 2_654 3.37(4) n
    O12 K21 . 4_664 2.58(3)   n
    O13 C5 . 1_555 1.268(9) n
    O13 O14 . 1_555 2.18(3)   n
    O13 K19 . 1_655 3.54(4) n
    O13 K19 . 3_565 2.88(3)   n
    O13 K20 . 1_656 2.66(3)   n
    O13 K20 . 3_566 2.90(3)   n
    O14 C5 . 1_555 1.270(9) n
    O14 O13 . 1_555 2.18(3)   n
    O14 K19 . 1_555 2.68(4) n
    O14 K20 . 3_566 2.81(3)   n
    O14 K21 . 3_565 2.90(3)   n
    O15 C6 . 1_555 1.275(8) n
    O15 K19 . 4_674 3.05(6) n
    O15 K20 . 2_555 2.987(15) n
    O15 K20 . 4_675 3.051(15) n
    O15 K21 . 3_565 2.88(5) n
    O16 C6 . 1_555 1.266(8) n
    O16 K19 . 1_555 2.55(4) n
    O16 K21 . 2_554 2.81(4) n
    O17 C3 . 1_555 1.452(8) n
    O17 H18 . 1_555 0.757(11) n
    O17 K19 . 3_565 3.22(4) n
    O17 K21 . 4_664 3.23(4) n
    H18 O17 . 1_555 0.757(11) n
    K19 O11 . 4_675 2.47(2)   n
    K19 O13 . 3_465 2.88(3)   n
    K19 O14 . 1_555 2.68(4) n
    K19 O15 . 4_675 3.05(6) n
    K19 O16 . 1_555 2.55(4) n
    K19 O17 . 3_465 3.22(4) n
    K20 O11 . 3_465 2.96(3)   n
    K20 O12 . 1_455 2.93(3)   n
    K20 O12 . 3_465 3.18(3)   n
    K20 O13 . 1_454 2.66(3)   n
    K20 O13 . 3_464 2.90(3)   n
    K20 O14 . 3_464 2.81(3)   n
    K20 O15 . 2_544 2.987(15) n
    K20 O15 . 4_674 3.051(15) n
    K21 O11 . 2_545 2.75(4) n
    K21 O12 . 4_665 2.58(3)   n
    K21 O14 . 3_465 2.90(3)   n
    K21 O15 . 3_465 2.88(5) n
    K21 O16 . 2_545 2.81(4) n
    K21 O17 . 4_665 3.23(4) n
loop_
    _geom_angle_atom_site_label_1
    _geom_angle_atom_site_label_2
    _geom_angle_atom_site_label_3
    _geom_angle_site_symmetry_1
    _geom_angle_site_symmetry_2
    _geom_angle_site_symmetry_3
    _geom_angle
    _geom_angle_publ_flag
    C2 C1 O11 1_555 . 1_555 121.(2)   n
    C2 C1 O12 1_555 . 1_555 111.(2)   n
    O11 C1 O12 1_555 . 1_555 128.(2)   n
    C1 C2 C3 1_555 . 1_555 115.(2)   n
    C2 C3 C4 1_555 . 1_555 106.0(13) n
    C2 C3 C6 1_555 . 1_555 114.(3)   n
    C2 C3 O17 1_555 . 1_555 107.(2)   n
    C4 C3 C6 1_555 . 1_555 112.(2)   n
    C4 C3 O17 1_555 . 1_555 111.(2)   n
    C6 C3 O17 1_555 . 1_555 107.1(12) n
    C3 C4 C5 1_555 . 1_555 112.(2)   n
    C4 C5 O13 1_555 . 1_555 126.(2)   n
    C4 C5 O14 1_555 . 1_555 116.(2)   n
    O13 C5 O14 1_555 . 1_555 118.(2)   n
    C3 C6 O15 1_555 . 1_555 116.9(13) n
    C3 C6 O16 1_555 . 1_555 115.3(13) n
    O15 C6 O16 1_555 . 1_555 126.2(16) n
    C1 O11 K19 1_555 . 4_674 122.(3)   n
    C1 O11 K20 1_555 . 3_565 98.9(17) n
    C1 O11 K21 1_555 . 2_554 136.(3)   n
    K19 O11 K20 4_674 . 3_565 119.7(12) n
    K19 O11 K21 4_674 . 2_554 93.6(11) n
    K20 O11 K21 3_565 . 2_554 82.3(8) n
    C1 O12 K20 1_555 . 1_655 162.(3)   n
    C1 O12 K20 1_555 . 3_565 88.7(17) n
    C1 O12 K21 1_555 . 4_664 109.(3)   n
    K20 O12 K20 1_655 . 3_565 81.0(7) n
    K20 O12 K21 1_655 . 4_664 85.8(9) n
    K20 O12 K21 3_565 . 4_664 84.9(10) n
    C5 O13 K19 1_555 . 3_565 92.(2)   n
    C5 O13 K20 1_555 . 1_656 172.2(18) n
    C5 O13 K20 1_555 . 3_566 96.3(17) n
    K19 O13 K20 3_565 . 1_656 86.2(9) n
    K19 O13 K20 3_565 . 3_566 87.4(10) n
    K20 O13 K20 1_656 . 3_566 91.3(7) n
    C5 O14 K19 1_555 . 1_555 157.(3)   n
    C5 O14 K20 1_555 . 3_566 100.5(18) n
    C5 O14 K21 1_555 . 3_565 110.(3)   n
    K19 O14 K20 1_555 . 3_566 87.4(8) n
    K19 O14 K21 1_555 . 3_565 86.0(11) n
    K20 O14 K21 3_566 . 3_565 114.1(12) n
    C6 O15 K19 1_555 . 4_674 105(4) n
    C6 O15 K20 1_555 . 2_555 115.2(11) n
    C6 O15 K20 1_555 . 4_675 162.1(14) n
    C6 O15 K21 1_555 . 3_565 96(4) n
    K19 O15 K20 4_674 . 2_555 77.8(11) n
    K19 O15 K20 4_674 . 4_675 81.7(12) n
    K19 O15 K21 4_674 . 3_565 154.0(5) n
    K20 O15 K20 2_555 . 4_675 82.4(3)   n
    K20 O15 K21 2_555 . 3_565 79.7(11) n
    K20 O15 K21 4_675 . 3_565 82.5(12) n
    C6 O16 K19 1_555 . 1_555 117.(3)   n
    C6 O16 K21 1_555 . 2_554 123.(3)   n
    K19 O16 K21 1_555 . 2_554 120.5(5) n
    C3 O17 H18 1_555 . 1_555 91.9(14) n
    C3 O17 K19 1_555 . 3_565 119.(2)   n
    C3 O17 K21 1_555 . 4_664 123.(2)   n
    K19 O17 K21 3_565 . 4_664 92.3(3)   n
    O11 K19 O13 4_675 . 3_465 152.6(13) n
    O11 K19 O14 4_675 . 1_555 95.5(9) n
    O11 K19 O15 4_675 . 4_675 76.6(11) n
    O11 K19 O16 4_675 . 1_555 83.8(8) n
    O11 K19 O17 4_675 . 3_465 129.6(11) n
    O13 K19 O14 3_465 . 1_555 76.3(11) n
    O13 K19 O15 3_465 . 4_675 76.7(7) n
    O13 K19 O16 3_465 . 1_555 117.0(10) n
    O13 K19 O17 3_465 . 3_465 76.7(9) n
    O14 K19 O15 1_555 . 4_675 85.2(9) n
    O14 K19 O16 1_555 . 1_555 71.5(11) n
    O14 K19 O17 1_555 . 3_465 114.2(10) n
    O15 K19 O16 4_675 . 1_555 147.9(10) n
    O15 K19 O17 4_675 . 3_465 141.9(9) n
    O16 K19 O17 1_555 . 3_465 69.7(7) n
    O11 K20 O12 3_465 . 1_455 74.9(9) n
    O11 K20 O12 3_465 . 3_465 43.7(5) n
    O11 K20 O13 3_465 . 1_454 153.7(8) n
    O11 K20 O13 3_465 . 3_464 105.6(8) n
    O11 K20 O14 3_465 . 3_464 114.7(5) n
    O11 K20 O15 3_465 . 2_544 77.6(12) n
    O11 K20 O15 3_465 . 4_674 113.4(13) n
    O12 K20 O12 1_455 . 3_465 86.3(8) n
    O12 K20 O13 1_455 . 1_454 86.2(5) n
    O12 K20 O13 1_455 . 3_464 154.3(8) n
    O12 K20 O14 1_455 . 3_464 158.6(7) n
    O12 K20 O15 1_455 . 2_544 79.2(12) n
    O12 K20 O15 1_455 . 4_674 80.0(10) n
    O12 K20 O13 3_465 . 1_454 154.4(9) n
    O12 K20 O13 3_465 . 3_464 77.9(4) n
    O12 K20 O14 3_465 . 3_464 114.1(8) n
    O12 K20 O15 3_465 . 2_544 121.3(12) n
    O12 K20 O15 3_465 . 4_674 74.6(10) n
    O13 K20 O13 1_454 . 3_464 99.4(7) n
    O13 K20 O14 1_454 . 3_464 77.9(8) n
    O13 K20 O15 1_454 . 2_544 81.1(10) n
    O13 K20 O15 1_454 . 4_674 80.1(10) n
    O13 K20 O14 3_464 . 3_464 44.9(6) n
    O13 K20 O15 3_464 . 2_544 126.3(12) n
    O13 K20 O15 3_464 . 4_674 76.4(9) n
    O14 K20 O15 3_464 . 2_544 84.2(14) n
    O14 K20 O15 3_464 . 4_674 110.8(11) n
    O15 K20 O15 2_544 . 4_674 152.7(6) n
    O11 K21 O12 2_545 . 4_665 84.5(12) n
    O11 K21 O14 2_545 . 3_465 84.9(8) n
    O11 K21 O15 2_545 . 3_465 82.9(9) n
    O11 K21 O16 2_545 . 2_545 71.9(10) n
    O11 K21 O17 2_545 . 4_665 119.9(10) n
    O12 K21 O14 4_665 . 3_465 160.0(12) n
    O12 K21 O15 4_665 . 3_465 87.5(7) n
    O12 K21 O16 4_665 . 2_545 110.7(10) n
    O12 K21 O17 4_665 . 4_665 72.0(9) n
    O14 K21 O15 3_465 . 3_465 74.4(10) n
    O14 K21 O16 3_465 . 2_545 81.9(8) n
    O14 K21 O17 3_465 . 4_665 128.0(11) n
    O15 K21 O16 3_465 . 2_545 146.8(10) n
    O15 K21 O17 3_465 . 4_665 146.4(9) n
    O16 K21 O17 2_545 . 4_665 66.8(7) n
data_KADU1578_phase_2
loop_
    _pd_block_diffractogram_id
    2015-06-16T10:02|KADU1578_H_01|James_A._Kaduk|d2
_pd_block_id     2015-06-16T10:02|KADU1578_phase2|James_A._Kaduk||
_chemical_name_systematic
;
Poly[(\m~14~-2-hydroxypropane-1,2,3-tricarboxylato0tripotassium]
;
_chemical_name_common
;
Tripotassium citrate
;
_chemical_formula_moiety     ?
_chemical_formula_sum     Si
_chemical_formula_structural     ?
_chemical_formula_analytical     ?
_chemical_formula_weight     28.09
_chemical_melting_point     ?
_symmetry_cell_setting     cubic
_symmetry_space_group_name_H-M     "F d -3 m"
_symmetry_space_group_name_Hall     ?
loop_
    _symmetry_equiv_pos_site_id
    _symmetry_equiv_pos_as_xyz
    1 +x,+y,+z
    2 +z,+x,+y
    3 +y,+z,+x
    4 +x+1/4,+y+1/4,-z
    5 -z,+x+1/4,+y+1/4
    6 +y+1/4,-z,+x+1/4
    7 -z+1/4,+x+1/2,-y+3/4
    8 -y+3/4,-z+1/4,+x+1/2
    9 +y+1/2,-z+1/4,-x+3/4
    10 -x+3/4,+y+1/2,-z+1/4
    11 -z+1/4,-x+3/4,+y+1/2
    12 +x+1/2,-y+3/4,-z+1/4
    13 +y,+x,+z
    14 +z,+y,+x
    15 +x,+z,+y
    16 +y+1/4,+x+1/4,-z
    17 -z,+y+1/4,+x+1/4
    18 +x+1/4,-z,+y+1/4
    19 -z+1/4,+y+1/2,-x+3/4
    20 -x+3/4,-z+1/4,+y+1/2
    21 +x+1/2,-z+1/4,-y+3/4
    22 -y+3/4,+x+1/2,-z+1/4
    23 -z+1/4,-y+3/4,+x+1/2
    24 +y+1/2,-x+3/4,-z+1/4
    -1 -x,-y,-z
    -2 -z,-x,-y
    -3 -y,-z,-x
    -4 -x+3/4,-y+3/4,+z
    -5 +z,-x+3/4,-y+3/4
    -6 -y+3/4,+z,-x+3/4
    -7 +z+3/4,-x+1/2,+y+1/4
    -8 +y+1/4,+z+3/4,-x+1/2
    -9 -y+1/2,+z+3/4,+x+1/4
    -10 +x+1/4,-y+1/2,+z+3/4
    -11 +z+3/4,+x+1/4,-y+1/2
    -12 -x+1/2,+y+1/4,+z+3/4
    -13 -y,-x,-z
    -14 -z,-y,-x
    -15 -x,-z,-y
    -16 -y+3/4,-x+3/4,+z
    -17 +z,-y+3/4,-x+3/4
    -18 -x+3/4,+z,-y+3/4
    -19 +z+3/4,-y+1/2,+x+1/4
    -20 +x+1/4,+z+3/4,-y+1/2
    -21 -x+1/2,+z+3/4,+y+1/4
    -22 +y+1/4,-x+1/2,+z+3/4
    -23 +z+3/4,+y+1/4,-x+1/2
    -24 -y+1/2,+x+1/4,+z+3/4
    101 +x,+y+1/2,+z+1/2
    102 +z,+x+1/2,+y+1/2
    103 +y,+z+1/2,+x+1/2
    104 +x+1/4,+y+3/4,-z+1/2
    105 -z,+x+3/4,+y+3/4
    106 +y+1/4,-z+1/2,+x+3/4
    107 -z+1/4,+x,-y+1/4
    108 -y+3/4,-z+3/4,+x
    109 +y+1/2,-z+3/4,-x+1/4
    110 -x+3/4,+y,-z+3/4
    111 -z+1/4,-x+1/4,+y
    112 +x+1/2,-y+1/4,-z+3/4
    113 +y,+x+1/2,+z+1/2
    114 +z,+y+1/2,+x+1/2
    115 +x,+z+1/2,+y+1/2
    116 +y+1/4,+x+3/4,-z+1/2
    117 -z,+y+3/4,+x+3/4
    118 +x+1/4,-z+1/2,+y+3/4
    119 -z+1/4,+y,-x+1/4
    120 -x+3/4,-z+3/4,+y
    121 +x+1/2,-z+3/4,-y+1/4
    122 -y+3/4,+x,-z+3/4
    123 -z+1/4,-y+1/4,+x
    124 +y+1/2,-x+1/4,-z+3/4
    -101 -x,-y+1/2,-z+1/2
    -102 -z,-x+1/2,-y+1/2
    -103 -y,-z+1/2,-x+1/2
    -104 -x+3/4,-y+1/4,+z+1/2
    -105 +z,-x+1/4,-y+1/4
    -106 -y+3/4,+z+1/2,-x+1/4
    -107 +z+3/4,-x,+y+3/4
    -108 +y+1/4,+z+1/4,-x
    -109 -y+1/2,+z+1/4,+x+3/4
    -110 +x+1/4,-y,+z+1/4
    -111 +z+3/4,+x+3/4,-y
    -112 -x+1/2,+y+3/4,+z+1/4
    -113 -y,-x+1/2,-z+1/2
    -114 -z,-y+1/2,-x+1/2
    -115 -x,-z+1/2,-y+1/2
    -116 -y+3/4,-x+1/4,+z+1/2
    -117 +z,-y+1/4,-x+1/4
    -118 -x+3/4,+z+1/2,-y+1/4
    -119 +z+3/4,-y,+x+3/4
    -120 +x+1/4,+z+1/4,-y
    -121 -x+1/2,+z+1/4,+y+3/4
    -122 +y+1/4,-x,+z+1/4
    -123 +z+3/4,+y+3/4,-x
    -124 -y+1/2,+x+3/4,+z+1/4
    201 +x+1/2,+y,+z+1/2
    202 +z+1/2,+x,+y+1/2
    203 +y+1/2,+z,+x+1/2
    204 +x+3/4,+y+1/4,-z+1/2
    205 -z+1/2,+x+1/4,+y+3/4
    206 +y+3/4,-z,+x+3/4
    207 -z+3/4,+x+1/2,-y+1/4
    208 -y+1/4,-z+1/4,+x
    209 +y,-z+1/4,-x+1/4
    210 -x+1/4,+y+1/2,-z+3/4
    211 -z+3/4,-x+3/4,+y
    212 +x,-y+3/4,-z+3/4
    213 +y+1/2,+x,+z+1/2
    214 +z+1/2,+y,+x+1/2
    215 +x+1/2,+z,+y+1/2
    216 +y+3/4,+x+1/4,-z+1/2
    217 -z+1/2,+y+1/4,+x+3/4
    218 +x+3/4,-z,+y+3/4
    219 -z+3/4,+y+1/2,-x+1/4
    220 -x+1/4,-z+1/4,+y
    221 +x,-z+1/4,-y+1/4
    222 -y+1/4,+x+1/2,-z+3/4
    223 -z+3/4,-y+3/4,+x
    224 +y,-x+3/4,-z+3/4
    -201 -x+1/2,-y,-z+1/2
    -202 -z+1/2,-x,-y+1/2
    -203 -y+1/2,-z,-x+1/2
    -204 -x+1/4,-y+3/4,+z+1/2
    -205 +z+1/2,-x+3/4,-y+1/4
    -206 -y+1/4,+z,-x+1/4
    -207 +z+1/4,-x+1/2,+y+3/4
    -208 +y+3/4,+z+3/4,-x
    -209 -y,+z+3/4,+x+3/4
    -210 +x+3/4,-y+1/2,+z+1/4
    -211 +z+1/4,+x+1/4,-y
    -212 -x,+y+1/4,+z+1/4
    -213 -y+1/2,-x,-z+1/2
    -214 -z+1/2,-y,-x+1/2
    -215 -x+1/2,-z,-y+1/2
    -216 -y+1/4,-x+3/4,+z+1/2
    -217 +z+1/2,-y+3/4,-x+1/4
    -218 -x+1/4,+z,-y+1/4
    -219 +z+1/4,-y+1/2,+x+3/4
    -220 +x+3/4,+z+3/4,-y
    -221 -x,+z+3/4,+y+3/4
    -222 +y+3/4,-x+1/2,+z+1/4
    -223 +z+1/4,+y+1/4,-x
    -224 -y,+x+1/4,+z+1/4
    301 +x+1/2,+y+1/2,+z
    302 +z+1/2,+x+1/2,+y
    303 +y+1/2,+z+1/2,+x
    304 +x+3/4,+y+3/4,-z
    305 -z+1/2,+x+3/4,+y+1/4
    306 +y+3/4,-z+1/2,+x+1/4
    307 -z+3/4,+x,-y+3/4
    308 -y+1/4,-z+3/4,+x+1/2
    309 +y,-z+3/4,-x+3/4
    310 -x+1/4,+y,-z+1/4
    311 -z+3/4,-x+1/4,+y+1/2
    312 +x,-y+1/4,-z+1/4
    313 +y+1/2,+x+1/2,+z
    314 +z+1/2,+y+1/2,+x
    315 +x+1/2,+z+1/2,+y
    316 +y+3/4,+x+3/4,-z
    317 -z+1/2,+y+3/4,+x+1/4
    318 +x+3/4,-z+1/2,+y+1/4
    319 -z+3/4,+y,-x+3/4
    320 -x+1/4,-z+3/4,+y+1/2
    321 +x,-z+3/4,-y+3/4
    322 -y+1/4,+x,-z+1/4
    323 -z+3/4,-y+1/4,+x+1/2
    324 +y,-x+1/4,-z+1/4
    -301 -x+1/2,-y+1/2,-z
    -302 -z+1/2,-x+1/2,-y
    -303 -y+1/2,-z+1/2,-x
    -304 -x+1/4,-y+1/4,+z
    -305 +z+1/2,-x+1/4,-y+3/4
    -306 -y+1/4,+z+1/2,-x+3/4
    -307 +z+1/4,-x,+y+1/4
    -308 +y+3/4,+z+1/4,-x+1/2
    -309 -y,+z+1/4,+x+1/4
    -310 +x+3/4,-y,+z+3/4
    -311 +z+1/4,+x+3/4,-y+1/2
    -312 -x,+y+3/4,+z+3/4
    -313 -y+1/2,-x+1/2,-z
    -314 -z+1/2,-y+1/2,-x
    -315 -x+1/2,-z+1/2,-y
    -316 -y+1/4,-x+1/4,+z
    -317 +z+1/2,-y+1/4,-x+3/4
    -318 -x+1/4,+z+1/2,-y+3/4
    -319 +z+1/4,-y,+x+1/4
    -320 +x+3/4,+z+1/4,-y+1/2
    -321 -x,+z+1/4,+y+1/4
    -322 +y+3/4,-x,+z+3/4
    -323 +z+1/4,+y+3/4,-x+1/2
    -324 -y,+x+3/4,+z+3/4
_cell_length_a     5.43105
_cell_length_b     5.43105
_cell_length_c     5.43105
_cell_angle_alpha     90.0
_cell_angle_beta     90.0
_cell_angle_gamma     90.0
_cell_volume     160.19588
_cell_formula_units_Z     8
_cell_measurement_temperature     300
_cell_special_details     ?
_exptl_crystal_density_diffrn     ?
_exptl_crystal_density_meas     ?
_exptl_crystal_density_method     ?
_exptl_crystal_F_000     ?
_pd_char_particle_morphology     ?
loop_
    _atom_type_symbol
    _atom_type_number_in_cell
    Si 8.0
_computing_structure_solution     ?
_pd_phase_name     "Silicon, Si"
loop_
    _atom_site_type_symbol
    _atom_site_label
    _atom_site_fract_x
    _atom_site_fract_y
    _atom_site_fract_z
    _atom_site_U_iso_or_equiv
    _atom_site_thermal_displace_type
    _atom_site_occupancy
    _atom_site_symmetry_multiplicity
    Si Si1 0.125 0.125 0.125 0.01 Uiso 1.0 8
_geom_special_details     ?
loop_
    _geom_bond_atom_site_label_1
    _geom_bond_atom_site_label_2
    _geom_bond_site_symmetry_1
    _geom_bond_site_symmetry_2
    _geom_bond_distance
    _geom_bond_publ_flag
    Si1 Si1 . 4_555 2.35171 n
    Si1 Si1 . 5_555 2.35171 n
    Si1 Si1 . 6_555 2.35171 n
    Si1 Si1 . -1_555 2.35171 n
loop_
    _geom_angle_atom_site_label_1
    _geom_angle_atom_site_label_2
    _geom_angle_atom_site_label_3
    _geom_angle_site_symmetry_1
    _geom_angle_site_symmetry_2
    _geom_angle_site_symmetry_3
    _geom_angle
    _geom_angle_publ_flag
    Si1 Si1 Si1 4_555 . 5_555 109.4712 n
    Si1 Si1 Si1 4_555 . 6_555 109.4712 n
    Si1 Si1 Si1 4_555 . -1_555 109.4712 n
    Si1 Si1 Si1 5_555 . 6_555 109.4712 n
    Si1 Si1 Si1 5_555 . -1_555 109.4712 n
    Si1 Si1 Si1 6_555 . -1_555 109.4712 n
data_KADU1578_p_01
_pd_block_id     2015-06-16T10:02|KADU1578_H_01|James_A._Kaduk|d2
_exptl_absorpt_process_details
;   GSAS Absorption/surface roughness correction: function number 3
 Surface roughness abs. correction (Suortti)
Terms =     0.37000        0.70000
Correction is not refined.
;
_exptl_absorpt_correction_T_min     0.54780
_exptl_absorpt_correction_T_max     0.81582
_exptl_special_details     ?
_diffrn_ambient_temperature     300
loop_
    _diffrn_radiation_type
    _diffrn_radiation_wavelength
    K\a~1~ 1.540629
    K\a~2~ 1.544451
_diffrn_radiation_monochromator     ?
_diffrn_measurement_device_type     'Bruker D2 Phaser'
_pd_instr_dist_src/mono     ?
_pd_instr_dist_mono/spec     ?
_pd_instr_dist_src/spec     ?
_pd_instr_dist_spec/anal     ?
_pd_instr_dist_anal/detc     ?
_pd_instr_dist_spec/detc     ?
_pd_instr_location     ?
loop_
    _refln_index_h
    _refln_index_k
    _refln_index_l
    _pd_refln_phase_id
    _pd_refln_wavelength_id
    _refln_observed_status
    _refln_F_squared_meas
    _refln_F_squared_calc
    _refln_phase_calc
    _refln_d_spacing
    _gsas_i100_meas
    1 1 1 1 1 o 2186.237 1926.954 95.47 5.54926 38.28
    1 1 1 1 2 o 2046.440 1926.954 95.47 5.54926 17.82
    0 0 2 1 1 o 2792.229 3364.691 -170.09 5.21204 11.86
    0 0 2 1 2 o 2508.811 3364.691 -170.09 5.21204 5.34
    1 2 0 1 1 o 2188.001 2548.189 180.00 4.84699 14.39
    1 2 0 1 2 o 2107.679 2548.189 180.00 4.84699 6.88
    1 2 1 1 1 o -2.051 137.325 98.07 4.39510 0.00
    1 2 1 1 2 o -2.051 137.325 98.07 4.39510 0.00
    1 1 2 1 1 o 716.087 265.568 -108.40 4.07969 6.94
    1 1 2 1 2 o 628.966 265.568 -108.40 4.07969 3.03
    0 2 2 1 1 o 1634.482 1006.293 169.21 3.99879 8.28
    0 2 2 1 2 o 1600.183 1006.293 169.21 3.99879 4.04
    2 0 0 1 1 o 3534.868 3539.982 180.00 3.85310 7.63
    2 0 0 1 2 o 3271.957 3539.982 180.00 3.85310 3.53
    0 3 1 1 1 o 9356.347 9184.327 101.64 3.86083 43.85
    0 3 1 1 2 o 8700.359 9184.327 101.64 3.86083 20.34
    2 1 0 1 1 o 5723.636 6847.845 -180.00 3.68135 22.47
    2 1 0 1 2 o 6186.267 6847.845 -180.00 3.68135 12.06
    1 3 0 1 1 o -4.830 3.500 -180.00 3.65824 0.05
    1 3 0 1 2 o -9.388 3.500 -180.00 3.65824 0.02
    2 0 1 1 1 o 2856.207 3420.675 94.57 3.61411 11.40
    2 0 1 1 2 o 3009.619 3420.675 94.57 3.61411 5.95
    1 2 2 1 1 o 1671.004 1965.739 -171.30 3.54938 14.40
    1 2 2 1 2 o 1453.852 1965.739 -171.30 3.54938 6.36
    2 1 1 1 1 o 129.151 138.826 -86.50 3.47124 0.90
    2 1 1 1 2 o 150.005 138.826 -86.50 3.47124 0.52
    1 3 1 1 1 o 2279.830 1926.022 72.58 3.45185 17.05
    1 3 1 1 2 o 2693.061 1926.022 72.58 3.45185 9.96
    0 1 3 1 1 o 2364.237 841.110 -110.93 3.34717 8.36
    0 1 3 1 2 o 3072.729 841.110 -110.93 3.34717 5.35
    2 2 0 1 1 o 427.089 4.158 -180.00 3.27767 1.33
    2 2 0 1 2 o 623.666 4.158 -180.00 3.27767 0.97
    2 2 1 1 1 o 2481.082 2247.442 -90.01 3.12675 14.90
    2 2 1 1 2 o 2319.488 2247.442 -90.01 3.12675 6.96
    1 1 1 2 1 o 3554.690 3412.457 180.00 3.13562 10.91
    0 4 0 1 1 o 27498.348 27058.492 180.00 3.11732 42.74
    1 1 1 2 2 o 3577.394 3412.457 180.00 3.13562 5.46
    0 4 0 1 2 o 28359.945 27058.492 180.00 3.11732 21.91
    2 0 2 1 1 o 238.646 256.478 3.06 3.09837 0.72
    2 0 2 1 2 o 223.645 256.478 3.06 3.09837 0.34
    1 1 3 1 1 o 6317.945 6452.723 122.61 3.07008 36.52
    1 1 3 1 2 o 6433.328 6452.723 122.61 3.07008 18.50
    2 1 2 1 2 o 18034.164 18101.908 17.65 3.00693 49.82
    2 1 2 1 1 o 18013.875 18101.908 17.65 3.00693 100.00
    1 3 2 1 1 o 33.528 34.723 32.35 2.99430 0.17
    1 3 2 1 2 o 28.730 34.723 32.35 2.99430 0.07
    1 4 0 1 1 o 2033.249 1758.442 0.00 2.88983 5.52
    1 4 0 1 2 o 2349.546 1758.442 0.00 2.88983 3.15
    2 3 0 1 1 o 19373.471 19085.340 -180.00 2.82571 48.35
    2 3 0 1 2 o 18930.611 19085.340 -180.00 2.82571 23.54
    1 2 3 1 1 o 1809.599 1788.649 122.05 2.82401 9.34
    1 2 3 1 2 o 1754.223 1788.649 122.05 2.82401 4.51
    2 2 2 1 1 o 2530.408 2623.240 17.00 2.77463 11.82
    1 4 1 1 1 o 77.786 84.379 -58.52 2.78480 0.46
    2 2 2 1 2 o 2510.323 2623.240 17.00 2.77463 5.84
    1 4 1 1 2 o 81.163 84.379 -58.52 2.78480 0.24
    2 3 1 1 1 o 3249.396 3317.981 106.70 2.72728 14.63
    2 3 1 1 2 o 3275.993 3317.981 106.70 2.72728 7.34
    0 4 2 1 1 o 30352.125 31585.047 16.74 2.67532 70.86
    0 4 2 1 2 o 30721.797 31585.047 16.74 2.67532 35.67
    0 3 3 1 1 o 296.393 308.042 -54.55 2.66586 0.66
    0 3 3 1 2 o 265.771 308.042 -54.55 2.66586 0.30
    0 0 4 1 1 o 58417.82 59399.00 34.06 2.60602 62.99
    0 0 4 1 2 o 58508.55 59399.00 34.06 2.60602 31.39
    2 0 3 1 1 o 256.258 351.944 -72.75 2.58042 0.51
    2 0 3 1 2 o 220.124 351.944 -72.75 2.58042 0.22
    3 1 0 1 1 o 11441.690 11013.493 0.00 2.51590 21.95
    1 4 2 1 1 o 4065.500 3894.109 13.20 2.52735 16.64
    2 1 3 1 1 o 264.788 253.257 152.66 2.52688 1.06
    3 1 0 1 2 o 11641.494 11013.493 0.00 2.51590 11.11
    1 4 2 1 2 o 4038.065 3894.109 13.20 2.52735 8.23
    2 1 3 1 2 o 261.831 253.257 152.66 2.52688 0.52
    1 3 3 1 1 o 582.814 566.768 -93.99 2.51937 2.32
    1 3 3 1 2 o 589.068 566.768 -93.99 2.51937 1.17
    2 3 2 1 1 o 4.329 1.879 -98.54 2.48412 0.03
    2 3 2 1 2 o 5.821 1.879 -98.54 2.48412 0.02
    3 1 1 1 1 o 80.311 51.677 -81.54 2.44568 0.30
    3 1 1 1 2 o 60.402 51.677 -81.54 2.44568 0.11
    2 4 0 1 1 o 726.575 685.576 0.00 2.42349 1.37
    2 4 0 1 2 o 711.857 685.576 0.00 2.42349 0.67
    0 5 1 1 1 o 185.952 176.571 29.98 2.42541 0.34
    1 1 4 1 1 o 9277.545 8945.081 -144.03 2.42168 34.35
    0 5 1 1 2 o 182.720 176.571 29.98 2.42541 0.17
    1 1 4 1 2 o 9131.747 8945.081 -144.03 2.42168 16.83
    0 2 4 1 1 o 269.885 314.796 -164.04 2.40443 0.55
    0 2 4 1 2 o 305.806 314.796 -164.04 2.40443 0.31
    3 2 0 1 1 o 107.774 106.136 -180.00 2.37505 0.17
    2 2 3 1 1 o 8249.922 7811.111 -53.97 2.38427 29.34
    3 2 0 1 2 o 107.224 106.136 -180.00 2.37505 0.08
    2 2 3 1 2 o 8027.570 7811.111 -53.97 2.38427 14.22
    1 5 0 1 1 o 1192.808 1181.634 0.00 2.37271 2.21
    1 5 0 1 2 o 1175.895 1181.634 0.00 2.37271 1.08
    2 4 1 1 1 o 86.530 88.460 -86.58 2.36054 0.28
    2 4 1 1 2 o 86.177 88.460 -86.58 2.36054 0.14
    3 2 1 1 1 o 1963.075 1640.115 -84.57 2.31570 6.32
    3 2 1 1 2 o 1817.722 1640.115 -84.57 2.31570 2.92
    1 5 1 1 1 o 898.743 770.687 -84.43 2.31353 3.16
    1 5 1 1 2 o 824.192 770.687 -84.43 2.31353 1.45
    1 2 4 1 1 o 98.202 134.684 -119.20 2.29530 0.30
    1 2 4 1 2 o 107.075 134.684 -119.20 2.29530 0.16
    3 1 2 1 1 o 3870.611 3435.448 -172.11 2.26574 12.33
    3 1 2 1 2 o 3867.984 3435.448 -172.11 2.26574 6.13
    1 4 3 1 1 o 6161.204 6200.897 -54.77 2.22184 19.52
    1 4 3 1 2 o 6128.563 6200.897 -54.77 2.22184 9.67
    2 4 2 1 1 o 3245.475 3354.954 -162.41 2.19755 10.01
    3 3 0 1 1 o 4249.881 4568.873 180.00 2.18512 6.56
    2 3 3 1 1 o 218.638 230.670 103.34 2.19229 0.67
    2 4 2 1 2 o 3176.563 3354.954 -162.41 2.19755 4.88
    3 3 0 1 2 o 4195.458 4568.873 180.00 2.18512 3.22
    2 3 3 1 2 o 213.021 230.670 103.34 2.19229 0.33
    3 2 2 1 1 o 1073.147 1044.418 -175.79 2.16124 3.23
    3 2 2 1 2 o 1043.957 1044.418 -175.79 2.16124 1.57
    1 5 2 1 1 o 6306.882 6223.173 -164.86 2.15947 19.57
    2 0 4 1 1 o 10532.692 10463.589 -144.64 2.15865 15.27
    1 5 2 1 2 o 6226.318 6223.173 -164.86 2.15947 9.62
    2 0 4 1 2 o 10493.983 10463.589 -144.64 2.15865 7.57
    3 3 1 1 1 o 2326.178 2373.500 100.87 2.13863 6.61
    3 3 1 1 2 o 2301.375 2373.500 100.87 2.13863 3.25
    2 1 4 1 1 o 4.215 4.605 -147.57 2.12701 0.01
    1 3 4 1 1 o 786.968 974.361 25.67 2.12253 2.47
    2 1 4 1 2 o 3.707 4.605 -147.57 2.12701 0.01
    1 3 4 1 2 o 847.801 974.361 25.67 2.12253 1.31
    2 5 0 1 1 o 7705.144 7578.022 0.00 2.09360 11.03
    2 5 0 1 2 o 7839.342 7578.022 0.00 2.09360 5.58
    0 6 0 1 1 o 6091.554 5407.461 180.00 2.07822 4.29
    0 6 0 1 2 o 5427.695 5407.461 180.00 2.07822 1.91
    0 1 5 1 1 o 384.015 296.834 -4.81 2.05627 0.51
    2 5 1 1 1 o 942.299 798.661 113.41 2.05261 2.52
    0 1 5 1 2 o 342.780 296.834 -4.81 2.05627 0.23
    2 5 1 1 2 o 905.693 798.661 113.41 2.05261 1.20
    3 1 3 1 1 o 98.374 60.610 -81.61 2.03781 0.24
    3 1 3 1 2 o 115.351 60.610 -81.61 2.03781 0.14
    2 2 4 1 1 o 16.508 10.627 120.77 2.03984 0.04
    2 2 4 1 2 o 19.025 10.627 120.77 2.03984 0.02
    0 5 3 1 1 o 62.277 42.738 154.05 2.02604 0.08
    3 3 2 1 1 o 1379.215 1080.563 24.73 2.01518 3.52
    0 5 3 1 2 o 56.188 42.738 154.05 2.02604 0.04
    3 3 2 1 2 o 1274.053 1080.563 24.73 2.01518 1.62
    1 6 0 1 1 o 7925.029 7155.627 -180.00 2.00653 10.82
    1 6 0 1 2 o 7329.174 7155.627 -180.00 2.00653 5.01
    0 4 4 1 1 o 4390.920 4398.423 -145.98 1.99940 5.76
    0 4 4 1 2 o 4327.672 4398.423 -145.98 1.99940 2.83
    3 4 0 1 1 o 801.202 846.549 0.00 1.98241 1.02
    2 4 3 1 1 o 3170.081 3141.803 102.77 1.98776 8.30
    1 1 5 1 1 o 934.881 938.417 -67.13 1.98676 2.49
    3 4 0 1 2 o 752.499 846.549 0.00 1.98241 0.48
    2 4 3 1 2 o 2969.962 3141.803 102.77 1.98776 3.89
    1 1 5 1 2 o 880.198 938.417 -67.13 1.98676 1.17
    1 6 1 1 1 o 141.268 149.289 92.99 1.97036 0.42
    3 2 3 1 1 o 4145.878 4301.923 -66.46 1.96077 10.14
    1 6 1 1 2 o 137.656 149.289 92.99 1.97036 0.21
    3 2 3 1 2 o 4127.207 4301.923 -66.46 1.96077 5.02
    1 5 3 1 1 o 1717.573 1770.893 -70.95 1.95945 4.51
    3 4 1 1 1 o 7.904 7.834 167.99 1.94750 0.04
    1 5 3 1 2 o 1693.204 1770.893 -70.95 1.95945 2.21
    2 5 2 1 1 o 3179.774 3142.305 -162.84 1.94273 7.80
    3 4 1 1 2 o 8.006 7.834 167.99 1.94750 0.02
    2 5 2 1 2 o 3212.263 3142.305 -162.84 1.94273 3.92
    4 0 0 1 1 o 8411.566 8333.122 180.00 1.92655 4.91
    4 0 0 1 2 o 8351.091 8333.122 180.00 1.92655 2.42
    1 4 4 1 1 o 1104.935 1063.287 31.29 1.93532 2.75
    1 4 4 1 2 o 1080.505 1063.287 31.29 1.93532 1.34
    0 6 2 1 1 o 528.203 520.554 -130.62 1.93042 0.63
    0 6 2 1 2 o 528.616 520.554 -130.62 1.93042 0.32
    4 1 0 1 1 o 298.887 308.619 -180.00 1.90396 0.31
    2 3 4 1 1 o 4169.327 4294.822 -149.48 1.91570 10.15
    1 2 5 1 1 o 2911.778 3004.573 -32.10 1.91517 6.86
    4 1 0 1 2 o 347.169 308.619 -180.00 1.90396 0.18
    2 2 0 2 1 o 4345.972 4370.277 180.00 1.92017 7.82
    2 3 4 1 2 o 4118.299 4294.822 -149.48 1.91570 4.99
    1 2 5 1 2 o 2871.304 3004.573 -32.10 1.91517 3.37
    4 0 1 1 1 o 73.144 65.735 -126.29 1.89447 0.09
    2 2 0 2 2 o 4220.702 4370.277 180.00 1.92017 3.78
    4 0 1 1 2 o 77.189 65.735 -126.29 1.89447 0.04
    4 1 1 1 1 o 2621.558 2351.637 98.59 1.87297 5.63
    4 1 1 1 2 o 2613.856 2351.637 98.59 1.87297 2.79
    1 6 2 1 1 o 40.598 37.738 -116.72 1.87256 0.09
    1 6 2 1 2 o 41.346 37.738 -116.72 1.87256 0.05
    0 3 5 1 1 o 2420.213 1957.123 135.03 1.86353 2.85
    3 4 2 1 1 o 1396.667 1255.939 -157.26 1.85291 2.92
    0 3 5 1 2 o 3030.243 1957.123 135.03 1.86353 1.75
    3 3 3 1 1 o 162.599 169.616 -4.36 1.84975 0.34
    4 2 0 1 1 o 340.518 326.621 0.00 1.84068 0.38
    3 4 2 1 2 o 1219.114 1255.939 -157.26 1.85291 1.27
    3 3 3 1 2 o 160.130 169.616 -4.36 1.84975 0.17
    4 2 0 1 2 o 356.999 326.621 0.00 1.84068 0.20
    2 6 0 1 1 o 964.290 958.223 0.00 1.82912 1.04
    2 0 5 1 1 o 4087.121 3978.987 108.05 1.83362 4.60
    2 6 0 1 2 o 1040.181 958.223 0.00 1.82912 0.56
    2 0 5 1 2 o 3950.755 3978.987 108.05 1.83362 2.22
    4 2 1 1 1 o 898.421 869.353 92.31 1.81263 1.79
    4 2 1 1 2 o 857.248 869.353 92.31 1.81263 0.85
    4 0 2 1 1 o 2651.987 2720.290 22.29 1.80705 2.65
    4 0 2 1 2 o 2478.682 2720.290 22.29 1.80705 1.24
    3 1 4 1 1 o 2166.925 2160.682 23.74 1.81003 4.60
    2 1 5 1 1 o 1067.203 1008.912 -28.96 1.81411 2.20
    3 1 4 1 2 o 2062.300 2160.682 23.74 1.81003 2.19
    1 3 5 1 1 o 2256.371 2221.129 126.02 1.81132 4.93
    2 1 5 1 2 o 1005.873 1008.912 -28.96 1.81411 1.03
    2 6 1 1 1 o 523.189 587.094 -57.35 1.80160 1.10
    1 3 5 1 2 o 2159.802 2221.129 126.02 1.81132 2.35
    2 6 1 1 2 o 443.072 587.094 -57.35 1.80160 0.47
    4 1 2 1 1 o 44.542 45.439 52.68 1.78837 0.09
    2 5 3 1 1 o 126.408 155.161 -19.94 1.79325 0.26
    4 1 2 1 2 o 53.703 45.439 52.68 1.78837 0.05
    3 5 0 1 1 o 159.969 164.798 180.00 1.78931 0.18
    2 5 3 1 2 o 151.609 155.161 -19.94 1.79325 0.15
    3 5 0 1 2 o 183.761 164.798 180.00 1.78931 0.10
    2 4 4 1 1 o 1130.731 1059.997 35.94 1.77469 2.27
    2 4 4 1 2 o 1001.756 1059.997 35.94 1.77469 1.01
    3 5 1 1 1 o 1882.012 1937.383 -82.44 1.76352 3.72
    3 5 1 1 2 o 1816.064 1937.383 -82.44 1.76352 1.79
    3 2 4 1 1 o 1348.598 1471.615 32.08 1.75540 2.60
    4 3 0 1 1 o 665.662 744.111 0.00 1.74792 0.66
    1 5 4 1 1 o 479.444 523.995 25.48 1.75446 0.96
    2 2 5 1 1 o 881.854 947.716 -60.96 1.75912 1.79
    3 2 4 1 2 o 1275.197 1471.615 32.08 1.75540 1.22
    4 3 0 1 2 o 641.800 744.111 0.00 1.74792 0.32
    1 5 4 1 2 o 454.116 523.995 25.48 1.75446 0.45
    0 7 1 1 1 o 1112.243 1221.717 -58.26 1.75587 1.14
    2 2 5 1 2 o 862.252 947.716 -60.96 1.75912 0.87
    0 7 1 1 2 o 1060.257 1221.717 -58.26 1.75587 0.54
    4 2 2 1 1 o 254.790 323.206 16.13 1.73562 0.53
    4 2 2 1 2 o 286.523 323.206 16.13 1.73562 0.29
    1 6 3 1 1 o 55.617 71.176 115.46 1.73762 0.11
    0 0 6 1 1 o 1578.903 2023.069 98.33 1.73735 0.76
    1 7 0 1 1 o 186.992 233.941 0.00 1.73556 0.18
    1 6 3 1 2 o 58.226 71.176 115.46 1.73762 0.06
    0 0 6 1 2 o 1675.437 2023.069 98.33 1.73735 0.40
    1 7 0 1 2 o 212.172 233.941 0.00 1.73556 0.10
    4 3 1 1 1 o 955.781 1046.378 -79.74 1.72385 1.82
    4 3 1 1 2 o 985.448 1046.378 -79.74 1.72385 0.93
    2 6 2 1 1 o 953.662 1024.013 -161.86 1.72592 1.82
    3 4 3 1 1 o 240.520 261.198 -31.10 1.72188 0.43
    2 6 2 1 2 o 941.509 1024.013 -161.86 1.72592 0.89
    3 4 3 1 2 o 255.391 261.198 -31.10 1.72188 0.23
    1 7 1 1 1 o 464.180 566.827 -149.26 1.71200 0.89
    1 7 1 1 2 o 469.690 566.827 -149.26 1.71200 0.45
    3 5 2 1 1 o 7600.975 7767.867 14.36 1.69236 14.19
    4 0 3 1 1 o 1682.837 1934.303 121.65 1.68490 1.47
    1 4 5 1 1 o 337.644 361.550 -67.35 1.69075 0.65
    3 5 2 1 2 o 7003.496 7767.867 14.36 1.69236 6.54
    4 0 3 1 2 o 1734.558 1934.303 121.65 1.68490 0.75
    1 4 5 1 2 o 321.002 361.550 -67.35 1.69075 0.31
    1 1 6 1 1 o 98.091 105.805 -81.85 1.67937 0.17
    2 3 5 1 1 o 315.116 324.003 150.44 1.67762 0.55
    4 1 3 1 1 o 4676.244 4625.410 115.87 1.66972 8.18
    1 1 6 1 2 o 112.924 105.805 -81.85 1.67937 0.10
    3 3 4 1 1 o 1087.304 1001.626 -153.88 1.67440 2.05
    0 2 6 1 1 o 1736.416 1601.280 -142.55 1.67358 1.59
    2 3 5 1 2 o 350.510 324.003 150.44 1.67762 0.30
    4 1 3 1 2 o 4567.159 4625.410 115.87 1.66972 3.98
    3 3 4 1 2 o 1016.263 1001.626 -153.88 1.67440 0.96
    0 2 6 1 2 o 1614.868 1601.280 -142.55 1.67358 0.74
    4 3 2 1 1 o 188.759 223.601 10.70 1.65721 0.30
    4 3 2 1 2 o 212.880 223.601 10.70 1.65721 0.17
    1 7 2 1 1 o 2461.092 2489.291 19.66 1.64667 4.51
    4 4 0 1 1 o 2031.816 2084.477 0.00 1.63884 1.74
    1 7 2 1 2 o 2380.871 2489.291 19.66 1.64667 2.18
    4 4 0 1 2 o 1967.398 2084.477 0.00 1.63884 0.84
    1 2 6 1 1 o 260.572 279.098 -126.00 1.63546 0.51
    4 2 3 1 1 o 5.986 6.398 -45.38 1.62655 0.01
    2 5 4 1 1 o 2861.767 3033.528 34.68 1.63214 5.00
    1 2 6 1 2 o 261.272 279.098 -126.00 1.63546 0.25
    4 2 3 1 2 o 5.844 6.398 -45.38 1.62655 0.00
    2 5 4 1 2 o 2849.813 3033.528 34.68 1.63214 2.48
    3 1 1 2 1 o 1772.356 1843.374 180.00 1.63752 4.64
    4 4 1 1 1 o 249.732 265.588 43.15 1.61895 0.40
    0 6 4 1 1 o 2012.244 2221.207 -156.54 1.62482 1.74
    3 1 1 2 2 o 1738.837 1843.374 180.00 1.63752 2.27
    3 6 0 1 1 o 1962.850 2016.625 -180.00 1.61566 1.69
    0 6 4 1 2 o 2010.693 2221.207 -156.54 1.62482 0.86
    4 4 1 1 2 o 259.703 265.588 43.15 1.61895 0.21
    2 6 3 1 1 o 985.108 1041.199 136.09 1.61856 1.66
    3 6 0 1 2 o 2022.056 2016.625 -180.00 1.61566 0.87
    2 7 0 1 1 o 3008.775 3115.231 0.00 1.61690 2.64
    2 6 3 1 2 o 1019.759 1041.199 136.09 1.61856 0.85
    2 7 0 1 2 o 3073.993 3115.231 0.00 1.61690 1.34
    3 1 5 1 1 o 1144.939 1183.495 -39.96 1.60529 1.86
    3 6 1 1 1 o 1092.207 1065.919 -66.16 1.59660 1.85
    3 1 5 1 2 o 1257.505 1183.495 -39.96 1.60529 1.01
    0 5 5 1 1 o 1025.765 972.817 -62.77 1.59952 0.89
    3 6 1 1 2 o 1062.678 1065.919 -66.16 1.59660 0.90
    2 7 1 1 1 o 135.297 130.064 -109.88 1.59779 0.22
    3 5 3 1 1 o 35.270 35.688 -134.49 1.59078 0.07
    0 5 5 1 2 o 981.336 972.817 -62.77 1.59952 0.43
    2 7 1 1 2 o 129.283 130.064 -109.88 1.59779 0.10
    3 5 3 1 2 o 32.717 35.688 -134.49 1.59078 0.03
    1 6 4 1 1 o 2491.358 2550.602 -157.27 1.58986 4.32
    1 6 4 1 2 o 2325.279 2550.602 -157.27 1.58986 2.02
    0 7 3 1 1 o 2300.972 2510.669 140.59 1.58516 1.91
    2 0 6 1 1 o 262.642 279.832 69.06 1.58379 0.21
    0 7 3 1 2 o 2615.295 2510.669 140.59 1.58516 1.07
    2 4 5 1 1 o 1365.863 1282.685 -58.16 1.58048 2.22
    2 0 6 1 2 o 302.247 279.832 69.06 1.58379 0.12
    3 4 4 1 1 o 458.360 411.504 17.54 1.57778 0.73
    2 4 5 1 2 o 1428.455 1282.685 -58.16 1.58048 1.15
    3 4 4 1 2 o 429.893 411.504 17.54 1.57778 0.34
    2 1 6 1 1 o 1733.974 1652.130 32.69 1.57117 2.84
    1 3 6 1 1 o 471.541 438.754 -81.16 1.56936 0.73
    4 4 2 1 1 o 5290.987 5082.521 -163.95 1.56337 8.25
    2 1 6 1 2 o 1812.573 1652.130 32.69 1.57117 1.47
    4 3 3 1 1 o 42.674 41.863 -179.46 1.56148 0.06
    3 2 5 1 1 o 454.589 420.942 -12.32 1.56681 0.66
    1 5 5 1 1 o 270.333 252.165 113.33 1.56614 0.43
    1 3 6 1 2 o 464.520 438.754 -81.16 1.56936 0.36
    4 4 2 1 2 o 5081.100 5082.521 -163.95 1.56337 3.95
    4 3 3 1 2 o 40.942 41.863 -179.46 1.56148 0.03
    3 2 5 1 2 o 437.819 420.942 -12.32 1.56681 0.32
    1 5 5 1 2 o 260.772 252.165 113.33 1.56614 0.21
    2 2 2 2 1 o 0.000 0.000 0.00 1.56781 0.00
    0 8 0 1 1 o 77.637 78.097 0.00 1.55866 0.04
    2 2 2 2 2 o 0.000 0.000 0.00 1.56781 0.00
    0 8 0 1 2 o 69.453 78.097 0.00 1.55866 0.02
    4 0 4 1 1 o 2839.776 3133.993 -151.99 1.54918 2.23
    1 7 3 1 1 o 401.392 462.719 40.68 1.55265 0.67
    4 0 4 1 2 o 3323.538 3133.993 -151.99 1.54918 1.28
    1 7 3 1 2 o 424.460 462.719 40.68 1.55265 0.35
    3 6 2 1 1 o 341.394 311.473 23.04 1.54322 0.51
    3 6 2 1 2 o 360.910 311.473 23.04 1.54322 0.27
    2 7 2 1 1 o 304.609 280.473 161.71 1.54429 0.53
    4 1 4 1 1 o 590.079 521.605 47.24 1.53736 0.86
    5 1 0 1 1 o 1779.670 1525.622 180.00 1.52960 1.22
    2 7 2 1 2 o 329.202 280.473 161.71 1.54429 0.28
    4 1 4 1 2 o 623.669 521.605 47.24 1.53736 0.45
    5 1 0 1 2 o 1858.674 1525.622 180.00 1.52960 0.63
    2 2 6 1 1 o 261.065 224.285 9.34 1.53504 0.39
    2 2 6 1 2 o 263.626 224.285 9.34 1.53504 0.19
    4 5 0 1 1 o 406.941 324.099 -180.00 1.52461 0.30
    1 8 0 1 1 o 1874.760 1564.328 0.00 1.52773 1.42
    4 5 0 1 2 o 391.673 324.099 -180.00 1.52461 0.14
    5 1 1 1 1 o 46.707 42.629 113.96 1.51339 0.07
    1 8 0 1 2 o 1967.561 1564.328 0.00 1.52773 0.74
    5 1 1 1 2 o 43.104 42.629 113.96 1.51339 0.03
    0 4 6 1 1 o 5698.709 5096.262 50.61 1.51758 4.27
    0 4 6 1 2 o 5611.798 5096.262 50.61 1.51758 2.09
    4 5 1 1 1 o 530.592 535.424 92.69 1.50856 0.77
    1 8 1 1 1 o 1139.248 1096.053 -101.97 1.51158 1.72
    4 5 1 1 2 o 535.803 535.424 92.69 1.50856 0.39
    4 2 4 1 1 o 256.591 250.288 28.99 1.50347 0.38
    3 3 5 1 1 o 2092.060 2138.774 147.75 1.50840 3.02
    1 8 1 1 2 o 1073.363 1096.053 -101.97 1.51158 0.81
    5 2 0 1 1 o 3719.608 3538.738 -180.00 1.49620 2.58
    4 2 4 1 2 o 273.378 250.288 28.99 1.50347 0.20
    3 3 5 1 2 o 2128.055 2138.774 147.75 1.50840 1.53
    5 2 0 1 2 o 3630.638 3538.738 -180.00 1.49620 1.26
    2 6 4 1 1 o 591.940 558.197 26.33 1.49715 0.84
    2 6 4 1 2 o 571.554 558.197 26.33 1.49715 0.40
    0 8 2 1 1 o 6502.870 6355.386 -163.05 1.49332 4.88
    5 2 1 1 1 o 1.044 1.041 35.40 1.48102 0.00
    0 8 2 1 2 o 6548.962 6355.386 -163.05 1.49332 2.44
    1 4 6 1 1 o 2346.258 2274.760 52.63 1.48898 3.34
    5 2 1 1 2 o 1.158 1.041 35.40 1.48102 0.00
    4 4 3 1 1 o 295.064 307.646 -104.82 1.48224 0.42
    1 4 6 1 2 o 2244.170 2274.760 52.63 1.48898 1.59
    4 4 3 1 2 o 321.324 307.646 -104.82 1.48224 0.23
    2 3 6 1 1 o 41.593 41.911 -158.74 1.47999 0.06
    3 5 4 1 1 o 116.585 93.893 122.22 1.47508 0.16
    0 1 7 1 1 o 1151.310 1117.846 -53.21 1.47865 0.89
    5 1 2 1 1 o 47.382 29.846 42.00 1.46770 0.06
    2 5 5 1 1 o 669.951 628.884 156.70 1.47728 0.93
    2 3 6 1 2 o 46.673 41.911 -158.74 1.47999 0.03
    3 5 4 1 2 o 165.985 93.893 122.22 1.47508 0.11
    0 1 7 1 2 o 1420.768 1117.846 -53.21 1.47865 0.53
    5 1 2 1 2 o 40.510 29.846 42.00 1.46770 0.03
    2 5 5 1 2 o 873.728 628.884 156.70 1.47728 0.60
    2 7 3 1 1 o 316.148 224.310 119.55 1.46595 0.42
    3 6 3 1 1 o 193.151 139.935 175.63 1.46503 0.26
    3 7 0 1 1 o 197.293 147.509 180.00 1.46380 0.13
    4 5 2 1 1 o 657.166 485.619 5.69 1.46329 0.88
    2 7 3 1 2 o 298.296 224.310 119.55 1.46595 0.20
    3 6 3 1 2 o 186.936 139.935 175.63 1.46503 0.12
    1 8 2 1 1 o 444.480 303.217 7.93 1.46604 0.65
    3 7 0 1 2 o 190.172 147.509 180.00 1.46380 0.06
    4 5 2 1 2 o 620.988 485.619 5.69 1.46329 0.42
    1 8 2 1 2 o 415.844 303.217 7.93 1.46604 0.31
    4 3 4 1 1 o 1666.019 1539.956 40.83 1.45163 2.18
    5 3 0 1 1 o 38.230 36.393 180.00 1.44509 0.03
    3 7 1 1 1 o 444.899 421.102 99.95 1.44958 0.61
    4 3 4 1 2 o 1597.560 1539.956 40.83 1.45163 1.04
    1 1 7 1 1 o 3660.548 3355.095 153.89 1.45216 4.93
    5 3 0 1 2 o 39.184 36.393 180.00 1.44509 0.01
    3 7 1 1 2 o 436.722 421.102 99.95 1.44958 0.30
    1 6 5 1 1 o 680.808 657.005 110.54 1.44572 1.00
    2 8 0 1 1 o 1247.930 1216.666 180.00 1.44492 0.85
    1 1 7 1 2 o 3454.729 3355.095 153.89 1.45216 2.32
    5 2 2 1 1 o 2585.181 2201.866 14.17 1.43812 3.41
    1 6 5 1 2 o 682.493 657.005 110.54 1.44572 0.50
    2 8 0 1 2 o 1281.549 1216.666 180.00 1.44492 0.43
    1 7 4 1 2 o 1195.133 1127.327 38.69 1.44453 0.79
    1 7 4 1 1 o 1148.509 1127.327 38.69 1.44453 1.54
    5 2 2 1 2 o 2726.263 2201.866 14.17 1.43812 1.78
    3 4 5 1 1 o 29.282 24.042 -33.59 1.43661 0.04
    5 3 1 1 1 o 823.335 633.101 -92.73 1.43140 1.04
    3 4 5 1 2 o 30.091 24.042 -33.59 1.43661 0.02
    5 3 1 1 2 o 870.342 633.101 -92.73 1.43140 0.55
    2 8 1 1 1 o 277.477 214.135 66.30 1.43123 0.36
    2 8 1 1 2 o 297.729 214.135 66.30 1.43123 0.19
    3 1 6 1 1 o 356.997 274.955 -155.91 1.42961 0.47
    3 1 6 1 2 o 396.675 274.955 -155.91 1.42961 0.26
    1 2 7 1 1 o 1572.976 1139.958 141.74 1.42349 2.09
    4 6 0 1 1 o 44.461 39.829 -180.00 1.41286 0.03
    1 2 7 1 2 o 1511.852 1139.958 141.74 1.42349 1.00
    4 0 5 1 1 o 3888.133 3366.734 -43.67 1.41492 2.41
    4 6 0 1 2 o 42.805 39.829 -180.00 1.41286 0.01
    2 4 6 1 1 o 782.775 703.452 -122.70 1.41200 0.99
    4 0 5 1 2 o 3735.040 3366.734 -43.67 1.41492 1.15
    3 7 2 1 1 o 688.286 635.444 -159.59 1.40928 0.96
    2 4 6 1 2 o 761.102 703.452 -122.70 1.41200 0.48
    4 1 5 1 1 o 209.968 199.918 137.12 1.40590 0.26
    3 7 2 1 2 o 662.733 635.444 -159.59 1.40928 0.46
    4 6 1 1 1 o 201.475 206.240 -98.36 1.40005 0.24
    5 1 3 1 1 o 369.053 376.206 -66.49 1.39996 0.45
    4 1 5 1 2 o 173.912 199.918 137.12 1.40590 0.11
    0 3 7 1 1 o 61.267 69.207 -114.90 1.40189 0.04
    1 5 6 1 1 o 362.426 405.748 170.48 1.40175 0.49
    4 6 1 1 2 o 222.337 206.240 -98.36 1.40005 0.13
    5 1 3 1 2 o 405.141 376.206 -66.49 1.39996 0.24
    4 5 3 1 1 o 50.533 46.284 147.88 1.39612 0.06
    1 8 3 1 1 o 68.361 65.922 -34.72 1.39852 0.10
    0 3 7 1 2 o 71.753 69.207 -114.90 1.40189 0.02
    1 5 6 1 2 o 422.197 405.748 170.48 1.40175 0.28
    3 2 6 1 1 o 535.966 623.284 -120.82 1.40223 0.69
    4 5 3 1 2 o 46.768 46.284 147.88 1.39612 0.03
    5 3 2 1 1 o 430.707 427.698 -154.88 1.39256 0.51
    1 8 3 1 2 o 73.505 65.922 -34.72 1.39852 0.05
    3 2 6 1 2 o 639.965 623.284 -120.82 1.40223 0.40
    5 3 2 1 2 o 392.935 427.698 -154.88 1.39256 0.23
    2 8 2 1 1 o 574.050 572.825 26.32 1.39240 0.73
    2 8 2 1 2 o 512.283 572.825 26.32 1.39240 0.33
    4 4 4 1 1 o 654.908 712.109 24.73 1.38731 0.81
    5 4 0 1 1 o 17.832 20.674 -180.00 1.38160 0.02
    2 0 7 1 1 o 1068.706 1211.016 -36.97 1.38903 0.67
    4 4 4 1 2 o 639.726 712.109 24.73 1.38731 0.39
    5 4 0 1 2 o 19.891 20.674 -180.00 1.38160 0.01
    2 0 7 1 2 o 1164.943 1211.016 -36.97 1.38903 0.36
    4 2 5 1 1 o 111.807 119.962 163.22 1.37984 0.13
    1 3 7 1 1 o 302.908 323.103 -62.96 1.37926 0.38
    5 2 3 1 1 o 194.366 195.199 -78.75 1.37422 0.23
    2 1 7 1 1 o 18.424 20.214 176.49 1.38049 0.03
    4 2 5 1 2 o 125.479 119.962 163.22 1.37984 0.07
    1 3 7 1 2 o 337.309 323.103 -62.96 1.37926 0.21
    5 2 3 1 2 o 176.393 195.199 -78.75 1.37422 0.10
    2 6 5 1 1 o 268.668 263.867 -16.24 1.37495 0.33
    5 4 1 1 1 o 59.542 68.686 142.36 1.36962 0.07
    2 7 4 1 1 o 1646.936 1650.020 30.46 1.37393 2.07
    3 6 4 1 1 o 508.999 517.704 -150.91 1.37317 0.65
    2 1 7 1 2 o 21.285 20.214 176.49 1.38049 0.01
    2 6 5 1 2 o 244.462 263.867 -16.24 1.37495 0.15
    5 4 1 1 2 o 54.063 68.686 142.36 1.36962 0.03
    2 7 4 1 2 o 1470.933 1650.020 30.46 1.37393 0.93
    3 6 4 1 2 o 448.838 517.704 -150.91 1.37317 0.29
    0 9 1 1 1 o 242.048 244.719 117.09 1.37340 0.16
    4 6 2 1 1 o 115.197 145.584 -164.34 1.36364 0.14
    0 9 1 1 2 o 213.872 244.719 117.09 1.37340 0.07
    4 6 2 1 2 o 108.309 145.584 -164.34 1.36364 0.06
    1 9 0 1 1 o 835.441 1069.773 180.00 1.36361 0.56
    1 9 0 1 2 o 769.069 1069.773 180.00 1.36361 0.26
    3 3 6 1 1 o 5.111 6.824 155.59 1.35990 0.01
    3 5 5 1 1 o 217.300 262.479 -39.25 1.35780 0.26
    3 3 6 1 2 o 5.578 6.824 155.59 1.35990 0.00
    2 2 7 1 1 o 888.665 1123.657 -24.98 1.35578 1.09
    3 5 5 1 2 o 201.080 262.479 -39.25 1.35780 0.12
    0 7 5 1 1 o 1124.118 1482.688 -29.09 1.35430 0.71
    2 2 7 1 2 o 869.482 1123.657 -24.98 1.35578 0.53
    1 9 1 1 1 o 72.635 95.089 -120.27 1.35209 0.10
    0 7 5 1 2 o 1169.974 1482.688 -29.09 1.35430 0.37
    4 0 0 2 1 o 2515.652 2915.920 180.00 1.35776 1.14
    3 7 3 1 1 o 984.968 1278.160 115.60 1.34898 1.18
    1 9 1 1 2 o 70.525 95.089 -120.27 1.35209 0.05
    4 0 0 2 2 o 2142.832 2915.920 180.00 1.35776 0.49
    3 7 3 1 2 o 908.392 1278.160 115.60 1.34898 0.55
_pd_meas_2theta_range_min     4.9978
_pd_meas_2theta_range_max     70.00603
_pd_meas_2theta_range_inc     0.02021
_pd_meas_number_of_points     3217
_pd_meas_scan_method     step
_pd_meas_special_details     ?
_reflns_number_total     472
loop_
    _atom_type_symbol
    _atom_type_scat_Cromer_Mann_a1
    _atom_type_scat_Cromer_Mann_a2
    _atom_type_scat_Cromer_Mann_a3
    _atom_type_scat_Cromer_Mann_a4
    _atom_type_scat_Cromer_Mann_b1
    _atom_type_scat_Cromer_Mann_b2
    _atom_type_scat_Cromer_Mann_b3
    _atom_type_scat_Cromer_Mann_b4
    _atom_type_scat_Cromer_Mann_c
    _atom_type_scat_dispersion_real
    _atom_type_scat_dispersion_imag
    _atom_type_scat_source
    C 2.31000 20.8439 1.02000 10.2075 1.58860 0.56870 0.86500 51.6512 0.21560
                                                                           0.000
                                                                           0.000
                                                      International_Tables_Vol_C
    Si 6.29150 2.43860 3.03530 32.3337 1.98910 0.67850 1.54100 81.6937 1.14070
                                                                           0.000
                                                                           0.000
                                                      International_Tables_Vol_C
    H 0.49300 10.5109 0.32291 26.1257 0.14019 3.14236 0.04081 57.7997 0.00304
                                                                           0.000
                                                                           0.000
                                                      International_Tables_Vol_C
    O 3.04850 13.2771 2.28680 5.70110 1.54630 0.32390 0.86700 32.9089 0.25080
                                                                           0.000
                                                                           0.000
                                                      International_Tables_Vol_C
    K 8.21860 12.7949 7.43980 0.77480 1.05190 213.187 0.86590 41.6841 1.42280
                                                                           0.000
                                                                           0.000
                                                      International_Tables_Vol_C
_computing_data_collection     ?
_computing_data_reduction     ?
_pd_calibration_special_details     ?
loop_
    _pd_phase_id
    _pd_phase_block_id
    _pd_phase_mass_%
    1 2015-06-16T10:02|KADU1578_phase1|James_A._Kaduk|| 98.56(2)
    2 2015-06-16T10:02|KADU1578_phase2|James_A._Kaduk|| 1.44(6)
_pd_proc_2theta_range_min     4.9078
_pd_proc_2theta_range_max     69.91602
_pd_proc_2theta_range_inc     0.02021
loop_
    _pd_proc_ls_weight
    _pd_proc_intensity_bkg_calc
    _pd_calc_intensity_total
    _pd_meas_counts_total
    . . . 5883.0
    . . . 5571.0
    . . . 5653.0
    . . . 5245.0
    . . . 5074.0
    . . . 5142.0
    . . . 4812.0
    . . . 4798.0
    . . . 4551.0
    . . . 4676.0
    . . . 4472.0
    . . . 4378.0
    . . . 4367.0
    . . . 4197.0
    . . . 4236.0
    . . . 4164.0
    . . . 4198.0
    . . . 4165.0
    . . . 4015.0
    . . . 3838.0
    . . . 3961.0
    . . . 3803.0
    . . . 3775.0
    . . . 3701.0
    . . . 3675.0
    . . . 3706.0
    . . . 3566.0
    . . . 3608.0
    . . . 3465.0
    . . . 3469.0
    . . . 3502.0
    . . . 3329.0
    . . . 3375.0
    . . . 3228.0
    . . . 3090.0
    . . . 3250.0
    . . . 3297.0
    . . . 3046.0
    . . . 3071.0
    . . . 3098.0
    . . . 3048.0
    . . . 3138.0
    . . . 2924.0
    . . . 2949.0
    . . . 2865.0
    . . . 2871.0
    . . . 2921.0
    . . . 2769.0
    . . . 2838.0
    . . . 2827.0
    . . . 2720.0
    . . . 2783.0
    . . . 2612.0
    . . . 2731.0
    . . . 2663.0
    . . . 2592.0
    . . . 2827.0
    . . . 2577.0
    . . . 2535.0
    . . . 2574.0
    . . . 2520.0
    . . . 2599.0
    . . . 2492.0
    . . . 2464.0
    . . . 2480.0
    . . . 2413.0
    . . . 2484.0
    . . . 2425.0
    . . . 2353.0
    . . . 2285.0
    . . . 2306.0
    . . . 2192.0
    . . . 2325.0
    . . . 2256.0
    . . . 2278.0
    . . . 2295.0
    . . . 2219.0
    . . . 2229.0
    . . . 2187.0
    . . . 2184.0
    . . . 2079.0
    . . . 2189.0
    . . . 2062.0
    . . . 2188.0
    . . . 2105.0
    . . . 2082.0
    . . . 2018.0
    . . . 2090.0
    . . . 2034.0
    . . . 1916.0
    . . . 2053.0
    . . . 2040.0
    . . . 1994.0
    . . . 2040.0
    . . . 1986.0
    . . . 1933.0
    . . . 1979.0
    . . . 1932.0
    . . . 1839.0
    . . . 1930.0
    . . . 1919.0
    . . . 1861.0
    . . . 1905.0
    . . . 1856.0
    . . . 1936.0
    . . . 1875.0
    . . . 1821.0
    . . . 1851.0
    . . . 1849.0
    . . . 1879.0
    . . . 1784.0
    . . . 1806.0
    . . . 1720.0
    . . . 1814.0
    . . . 1778.0
    . . . 1660.0
    . . . 1697.0
    . . . 1738.0
    . . . 1675.0
    . . . 1722.0
    . . . 1720.0
    . . . 1711.0
    . . . 1721.0
    . . . 1680.0
    . . . 1708.0
    . . . 1654.0
    . . . 1604.0
    . . . 1628.0
    . . . 1633.0
    . . . 1655.0
    . . . 1534.0
    . . . 1597.0
    . . . 1647.0
    . . . 1637.0
    . . . 1616.0
    . . . 1668.0
    . . . 1626.0
    . . . 1621.0
    . . . 1677.0
    . . . 1511.0
    . . . 1593.0
    . . . 1587.0
    . . . 1611.0
    . . . 1542.0
    . . . 1612.0
    . . . 1526.0
    . . . 1538.0
    . . . 1529.0
    . . . 1561.0
    . . . 1596.0
    . . . 1487.0
    . . . 1633.0
    . . . 1564.0
    . . . 1547.0
    . . . 1560.0
    . . . 1534.0
    . . . 1537.0
    . . . 1545.0
    . . . 1506.0
    . . . 1446.0
    . . . 1486.0
    . . . 1475.0
    . . . 1476.0
    . . . 1532.0
    . . . 1516.0
    . . . 1448.0
    . . . 1475.0
    . . . 1479.0
    . . . 1477.0
    . . . 1477.0
    . . . 1570.0
    . . . 1440.0
    . . . 1384.0
    . . . 1466.0
    . . . 1470.0
    . . . 1503.0
    . . . 1427.0
    . . . 1496.0
    . . . 1381.0
    . . . 1369.0
    . . . 1493.0
    . . . 1473.0
    . . . 1435.0
    . . . 1412.0
    . . . 1425.0
    . . . 1382.0
    . . . 1439.0
    . . . 1440.0
    . . . 1486.0
    . . . 1450.0
    . . . 1408.0
    . . . 1443.0
    . . . 1440.0
    . . . 1386.0
    . . . 1453.0
    . . . 1442.0
    . . . 1358.0
    . . . 1373.0
    . . . 1289.0
    . . . 1476.0
    . . . 1349.0
    . . . 1389.0
    . . . 1411.0
    . . . 1341.0
    . . . 1429.0
    . . . 1334.0
    . . . 1405.0
    . . . 1372.0
    . . . 1434.0
    . . . 1451.0
    . . . 1442.0
    . . . 1434.0
    . . . 1471.0
    . . . 1425.0
    . . . 1378.0
    . . . 1441.0
    . . . 1421.0
    . . . 1364.0
    . . . 1442.0
    . . . 1423.0
    . . . 1417.0
    . . . 1345.0
    . . . 1317.0
    . . . 1372.0
    . . . 1382.0
    . . . 1405.0
    . . . 1335.0
    . . . 1401.0
    . . . 1397.0
    . . . 1366.0
    . . . 1338.0
    . . . 1356.0
    . . . 1296.0
    . . . 1455.0
    . . . 1383.0
    . . . 1453.0
    . . . 1360.0
    . . . 1461.0
    . . . 1345.0
    . . . 1368.0
    . . . 1391.0
    . . . 1316.0
    . . . 1380.0
    . . . 1367.0
    . . . 1350.0
    . . . 1427.0
    . . . 1338.0
    . . . 1339.0
    . . . 1410.0
    . . . 1395.0
    . . . 1371.0
    . . . 1361.0
    . . . 1378.0
    . . . 1415.0
    . . . 1338.0
    . . . 1370.0
    . . . 1357.0
    . . . 1400.0
    . . . 1328.0
    . . . 1385.0
    . . . 1349.0
    . . . 1372.0
    . . . 1409.0
    . . . 1371.0
    . . . 1361.0
    . . . 1449.0
    . . . 1372.0
    . . . 1422.0
    . . . 1360.0
    . . . 1370.0
    . . . 1390.0
    . . . 1462.0
    . . . 1467.0
    . . . 1436.0
    . . . 1394.0
    . . . 1431.0
    . . . 1383.0
    . . . 1378.0
    . . . 1407.0
    . . . 1379.0
    . . . 1357.0
    . . . 1380.0
    . . . 1418.0
    . . . 1339.0
    . . . 1431.0
    . . . 1379.0
    . . . 1418.0
    . . . 1393.0
    . . . 1383.0
    . . . 1362.0
    . . . 1398.0
    . . . 1429.0
    . . . 1418.0
    . . . 1446.0
    . . . 1494.0
    . . . 1441.0
    . . . 1418.0
    . . . 1367.0
    . . . 1434.0
    . . . 1490.0
    . . . 1445.0
    . . . 1483.0
    . . . 1408.0
    . . . 1499.0
    . . . 1451.0
    . . . 1446.0
    . . . 1461.0
    . . . 1414.0
    . . . 1344.0
    . . . 1388.0
    . . . 1370.0
    . . . 1393.0
    . . . 1415.0
    . . . 1372.0
    . . . 1461.0
    . . . 1417.0
    . . . 1330.0
    . . . 1449.0
    . . . 1389.0
    . . . 1426.0
    . . . 1378.0
    . . . 1431.0
    . . . 1408.0
    . . . 1419.0
    . . . 1371.0
    . . . 1419.0
    . . . 1485.0
    . . . 1431.0
    . . . 1389.0
    . . . 1488.0
    . . . 1458.0
    . . . 1382.0
    . . . 1444.0
    . . . 1439.0
    . . . 1439.0
    . . . 1429.0
    . . . 1414.0
    . . . 1456.0
    . . . 1365.0
    . . . 1443.0
    . . . 1441.0
    . . . 1362.0
    . . . 1442.0
    . . . 1371.0
    . . . 1440.0
    . . . 1346.0
    . . . 1518.0
    . . . 1406.0
    . . . 1481.0
    . . . 1457.0
    . . . 1464.0
    . . . 1525.0
    . . . 1445.0
    . . . 1434.0
    . . . 1507.0
    . . . 1449.0
    . . . 1464.0
    . . . 1523.0
    . . . 1534.0
    . . . 1483.0
    . . . 1480.0
    . . . 1472.0
    . . . 1490.0
    . . . 1464.0
    . . . 1491.0
    . . . 1549.0
    . . . 1427.0
    . . . 1513.0
    . . . 1510.0
    . . . 1394.0
    . . . 1483.0
    . . . 1454.0
    . . . 1533.0
    . . . 1475.0
    . . . 1440.0
    . . . 1442.0
    . . . 1441.0
    . . . 1522.0
    . . . 1432.0
    . . . 1517.0
    . . . 1554.0
    . . . 1530.0
    . . . 1408.0
    . . . 1541.0
    . . . 1464.0
    . . . 1586.0
    . . . 1544.0
    . . . 1493.0
    . . . 1522.0
    . . . 1443.0
    . . . 1492.0
    . . . 1519.0
    . . . 1523.0
    . . . 1511.0
    . . . 1508.0
    . . . 1569.0
    . . . 1545.0
    . . . 1568.0
    . . . 1521.0
    . . . 1547.0
    . . . 1565.0
    . . . 1522.0
    . . . 1613.0
    . . . 1573.0
    . . . 1600.0
    . . . 1650.0
    . . . 1584.0
    . . . 1632.0
    . . . 1594.0
    . . . 1689.0
    . . . 1752.0
    . . . 1793.0
    . . . 1867.0
    . . . 1963.0
    . . . 1917.0
    . . . 2129.0
    . . . 2254.0
    . . . 2467.0
    . . . 2634.0
    . . . 2881.0
    . . . 3096.0
    . . . 3437.0
    . . . 3577.0
    . . . 3480.0
    . . . 3225.0
    . . . 2884.0
    . . . 2433.0
    . . . 2078.0
    . . . 1935.0
    . . . 1862.0
    . . . 1817.0
    . . . 1806.0
    . . . 1749.0
    . . . 1820.0
    . . . 1800.0
    . . . 1842.0
    . . . 1871.0
    . . . 1781.0
    . . . 1872.0
    . . . 1880.0
    . . . 1787.0
    . . . 1846.0
    . . . 1852.0
    . . . 1897.0
    . . . 1809.0
    . . . 1953.0
    . . . 1898.0
    . . . 1833.0
    . . . 1973.0
    . . . 1873.0
    . . . 1950.0
    . . . 1895.0
    . . . 1976.0
    . . . 2020.0
    . . . 1984.0
    . . . 1984.0
    . . . 1980.0
    . . . 2019.0
    . . . 1985.0
    . . . 2000.0
    . . . 2020.0
    . . . 2075.0
    . . . 2055.0
    . . . 1941.0
    . . . 2050.0
    . . . 2110.0
    . . . 2190.0
    . . . 2101.0
    . . . 2080.0
    . . . 2126.0
    . . . 2134.0
    . . . 2005.0
    . . . 2036.0
    . . . 2006.0
    . . . 1924.0
    . . . 2038.0
    . . . 2135.0
    . . . 2107.0
    . . . 1993.0
    . . . 2140.0
    . . . 2062.0
    . . . 2094.0
    . . . 2001.0
    . . . 2060.0
    . . . 2112.0
    . . . 2128.0
    . . . 2027.0
    . . . 2025.0
    . . . 2007.0
    . . . 2171.0
    . . . 2136.0
    . . . 2149.0
    . . . 2072.0
    . . . 2027.0
    . . . 2134.0
    . . . 2116.0
    . . . 2136.0
    . . . 2016.0
    . . . 2110.0
    . . . 2063.0
    . . . 2156.0
    . . . 2074.0
    . . . 2148.0
    . . . 2173.0
    . . . 2087.0
    . . . 2085.0
    . . . 2038.0
    . . . 2087.0
    . . . 2098.0
    . . . 2059.0
    . . . 1989.0
    . . . 2061.0
    . . . 2029.0
    . . . 2072.0
    . . . 2103.0
    . . . 2155.0
    . . . 2031.0
    . . . 2084.0
    . . . 2090.0
    . . . 2092.0
    0.000502 1534.58105 1874.36682 1994.0
    0.000506 1533.51843 1874.86499 1976.0
    0.000520 1532.45642 1875.56567 1924.0
    0.000506 1531.39490 1876.50977 1978.0
    0.000497 1530.33362 1877.74878 2013.0
    0.000490 1529.27283 1879.34937 2041.0
    0.000491 1528.21265 1881.39648 2037.0
    0.000486 1527.15283 1884.00342 2057.0
    0.000496 1526.09338 1887.32202 2017.0
    0.000493 1525.03455 1891.55713 2028.0
    0.000476 1523.97595 1896.99805 2101.0
    0.000501 1522.91785 1904.05774 1998.0
    0.000509 1521.86023 1913.34424 1965.0
    0.000497 1520.80310 1925.80151 2011.0
    0.000469 1519.74634 1943.00659 2131.0
    0.000464 1518.69006 1967.92114 2156.0
    0.000462 1517.63428 2006.59363 2163.0
    0.000471 1516.57886 2070.53955 2124.0
    0.000425 1515.52393 2177.75879 2354.0
    0.000415 1514.46948 2344.23706 2409.0
    0.000360 1513.41528 2561.91992 2775.0
    0.0003306 1512.36169 2875.82544 3025.0
    0.0002994 1511.30859 3329.89136 3340.0
    0.0002790 1510.25586 3769.04541 3584.0
    0.0002605 1509.20361 4064.88452 3839.0
    0.0002714 1508.15173 3917.19336 3684.0
    0.0002954 1507.10046 3474.31445 3385.0
    0.000353 1506.04932 2966.80566 2829.0
    0.000395 1504.99890 2528.48999 2531.0
    0.000450 1503.94897 2256.78467 2223.0
    0.000501 1502.89917 2107.54053 1998.0
    0.000506 1501.85010 2024.90625 1977.0
    0.000499 1500.80139 1975.11279 2003.0
    0.000518 1499.75317 1942.01477 1930.0
    0.000516 1498.70520 1918.44226 1937.0
    0.000512 1497.65796 1900.88892 1955.0
    0.000537 1496.61096 1887.37427 1861.0
    0.000531 1495.56433 1876.67847 1884.0
    0.000522 1494.51843 1868.01282 1914.0
    0.000578 1493.47278 1860.84253 1731.0
    0.000541 1492.42749 1854.79919 1850.0
    0.000522 1491.38293 1849.62256 1917.0
    0.000560 1490.33862 1845.12122 1785.0
    0.000534 1489.29468 1841.15442 1872.0
    0.000530 1488.25134 1837.61719 1887.0
    0.000566 1487.20862 1834.42786 1767.0
    0.000536 1486.16589 1831.52295 1867.0
    0.000549 1485.12390 1828.85413 1821.0
    0.000548 1484.08228 1826.38171 1825.0
    0.000548 1483.04126 1827.76465 1824.0
    0.000550 1482.00037 1817.35364 1817.0
    0.000545 1480.96008 1818.07874 1834.0
    0.000538 1479.92041 1812.96619 1859.0
    0.000558 1478.88098 1812.51257 1792.0
    0.000555 1477.84192 1812.14514 1803.0
    0.000557 1476.80359 1811.88257 1796.0
    0.000556 1475.76550 1811.74768 1798.0
    0.000542 1474.72778 1811.77039 1846.0
    0.000547 1473.69067 1811.98889 1829.0
    0.000565 1472.65393 1812.45532 1770.0
    0.000541 1471.61755 1813.23840 1848.0
    0.000544 1470.58191 1814.43396 1837.0
    0.000548 1469.54651 1816.17590 1826.0
    0.000560 1468.51147 1818.65930 1787.0
    0.000575 1467.47705 1822.17407 1739.0
    0.000556 1466.44299 1827.17749 1798.0
    0.000545 1465.40930 1834.45068 1835.0
    0.000572 1464.37622 1845.51331 1748.0
    0.000545 1463.34363 1863.54651 1835.0
    0.000521 1462.31116 1894.62390 1918.0
    0.000527 1461.27942 1948.01025 1898.0
    0.000493 1460.24805 2030.32153 2029.0
    0.000466 1459.21704 2140.46338 2145.0
    0.000419 1458.18665 2310.77075 2385.0
    0.000401 1457.15649 2524.49756 2492.0
    0.000384 1456.12708 2694.35498 2601.0
    0.000389 1455.09790 2732.15967 2574.0
    0.000397 1454.06909 2574.09668 2517.0
    0.000442 1453.04089 2370.61865 2264.0
    0.000470 1452.01306 2157.55688 2128.0
    0.000505 1450.98560 2003.12708 1981.0
    0.000555 1449.95874 1915.45264 1801.0
    0.000567 1448.93225 1868.19031 1763.0
    0.000569 1447.90601 1841.14771 1759.0
    0.000534 1446.88049 1823.84924 1873.0
    0.000561 1445.85535 1811.70654 1783.0
    0.000599 1444.83057 1802.66211 1670.0
    0.000585 1443.80640 1795.63794 1709.0
    0.000557 1442.78259 1789.99316 1796.0
    0.000564 1441.75903 1785.32385 1772.0
    0.000598 1440.73621 1781.36377 1671.0
    0.000563 1439.71387 1777.93091 1777.0
    0.000549 1438.69165 1774.89795 1820.0
    0.000580 1437.67004 1772.17432 1724.0
    0.000564 1436.64905 1763.03467 1772.0
    0.000569 1435.62817 1761.38977 1757.0
    0.000585 1434.60803 1759.81104 1708.0
    0.000592 1433.58826 1755.25684 1689.0
    0.000602 1432.56873 1754.05286 1661.0
    0.000578 1431.54993 1752.84583 1730.0
    0.000579 1430.53137 1751.63562 1727.0
    0.000573 1429.51331 1750.42200 1745.0
    0.000581 1428.49573 1749.20557 1720.0
    0.000574 1427.47852 1747.98547 1742.0
    0.000580 1426.46191 1746.76245 1724.0
    0.000574 1425.44568 1745.53613 1743.0
    0.000571 1424.42969 1744.30664 1751.0
    0.000579 1423.41443 1743.07410 1727.0
    0.000564 1422.39941 1741.83813 1772.0
    0.000561 1421.38489 1740.59875 1781.0
    0.000580 1420.37097 1739.35669 1724.0
    0.000573 1419.35730 1738.11084 1746.0
    0.000583 1418.34424 1741.60083 1714.0
    0.000580 1417.33142 1740.72485 1724.0
    0.000593 1416.31921 1739.89209 1685.0
    0.000599 1415.30737 1741.64526 1669.0
    0.000582 1414.29602 1741.13416 1719.0
    0.000585 1413.28516 1740.72327 1708.0
    0.000590 1412.27454 1740.43286 1695.0
    0.000592 1411.26465 1740.28772 1689.0
    0.000587 1410.25500 1740.32031 1703.0
    0.000593 1409.24573 1740.57104 1685.0
    0.000566 1408.23718 1741.09387 1767.0
    0.000561 1407.22888 1741.95886 1784.0
    0.000579 1406.22095 1743.26123 1728.0
    0.000574 1405.21362 1745.13049 1742.0
    0.000560 1404.20679 1747.74854 1786.0
    0.000565 1403.20020 1751.37781 1770.0
    0.000560 1402.19421 1756.40588 1787.0
    0.000598 1401.18848 1763.44104 1671.0
    0.000580 1400.18347 1773.50757 1724.0
    0.000571 1399.17871 1788.50317 1750.0
    0.000572 1398.17432 1812.04028 1748.0
    0.000553 1397.17065 1850.66077 1808.0
    0.000532 1396.16724 1914.82642 1881.0
    0.000493 1395.16431 2015.28809 2030.0
    0.000455 1394.16187 2156.01709 2199.0
    0.000428 1393.15979 2355.99829 2337.0
    0.000387 1392.15820 2588.89575 2587.0
    0.000363 1391.15710 2738.63745 2758.0
    0.000381 1390.15637 2726.46240 2626.0
    0.000381 1389.15601 2580.27490 2628.0
    0.000427 1388.15637 2362.29614 2342.0
    0.000486 1387.15698 2131.64575 2056.0
    0.000521 1386.15796 1968.00537 1918.0
    0.000571 1385.15955 1870.82397 1750.0
    0.000549 1384.16150 1815.14478 1823.0
    0.000579 1383.16382 1781.75989 1727.0
    0.000575 1382.16675 1759.92847 1739.0
    0.000576 1381.17004 1744.45898 1736.0
    0.000615 1380.17371 1732.86768 1625.0
    0.000573 1379.17798 1723.83447 1745.0
    0.000611 1378.18262 1716.56616 1636.0
    0.000581 1377.18762 1710.55750 1720.0
    0.000615 1376.19324 1705.47290 1627.0
    0.000588 1375.19922 1701.07935 1702.0
    0.000595 1374.20544 1697.21289 1680.0
    0.000590 1373.21240 1693.75659 1696.0
    0.000622 1372.21973 1690.62219 1607.0
    0.000591 1371.22742 1687.74536 1693.0
    0.000585 1370.23560 1685.07581 1708.0
    0.000605 1369.24426 1682.57544 1652.0
    0.000601 1368.25342 1680.21448 1665.0
    0.000585 1367.26282 1677.96838 1710.0
    0.000591 1366.27283 1675.81885 1692.0
    0.000604 1365.28333 1673.75073 1657.0
    0.000600 1364.29407 1667.21313 1668.0
    0.000623 1363.30530 1665.58655 1606.0
    0.000595 1362.31726 1661.70508 1680.0
    0.000623 1361.32935 1660.26978 1606.0
    0.000589 1360.34192 1658.83130 1698.0
    0.000606 1359.35510 1657.38977 1650.0
    0.000581 1358.36865 1655.94507 1720.0
    0.000619 1357.38245 1654.49683 1615.0
    0.000587 1356.39697 1653.04565 1705.0
    0.000595 1355.41187 1651.59131 1681.0
    0.000613 1354.42700 1650.13354 1630.0
    0.000616 1353.44287 1648.67285 1624.0
    0.000617 1352.45911 1647.20886 1620.0
    0.000616 1351.47559 1645.74146 1623.0
    0.000620 1350.49268 1644.27124 1614.0
    0.000621 1349.51025 1642.79785 1611.0
    0.000614 1348.52820 1641.32092 1629.0
    0.000628 1347.54663 1639.84143 1593.0
    0.000592 1346.56555 1638.35828 1688.0
    0.000617 1345.58484 1636.87231 1621.0
    0.000634 1344.60449 1635.38281 1577.0
    0.000625 1343.62476 1633.89063 1601.0
    0.000605 1342.64539 1632.39502 1654.0
    0.000591 1341.66638 1630.89648 1691.0
    0.000631 1340.68799 1629.39465 1586.0
    0.000616 1339.70996 1627.88989 1623.0
    0.000616 1338.73230 1626.38184 1624.0
    0.000615 1337.75525 1624.87085 1627.0
    0.000602 1336.77856 1623.35681 1662.0
    0.000612 1335.80225 1621.83960 1635.0
    0.000622 1334.82642 1620.31934 1609.0
    0.000619 1333.85107 1618.79614 1615.0
    0.000628 1332.87622 1617.26978 1592.0
    0.000618 1331.90161 1615.74023 1618.0
    0.000594 1330.92773 1614.20801 1683.0
    0.000616 1329.95410 1612.67261 1623.0
    0.000611 1328.98083 1611.13379 1637.0
    0.000625 1328.00830 1609.59241 1600.0
    0.000617 1327.03601 1608.04797 1621.0
    0.000627 1326.06409 1606.50037 1595.0
    0.000646 1325.09277 1605.40491 1548.0
    0.000651 1324.12195 1603.88770 1535.0
    0.000613 1323.15137 1602.37183 1630.0
    0.000606 1322.18140 1601.09412 1649.0
    0.000618 1321.21179 1599.60315 1618.0
    0.000623 1320.24280 1598.11963 1606.0
    0.000642 1319.27393 1596.64441 1558.0
    0.000640 1318.30566 1595.18054 1562.0
    0.000637 1317.33801 1593.73108 1571.0
    0.000612 1316.37048 1592.29980 1634.0
    0.000647 1315.40356 1590.89172 1545.0
    0.000641 1314.43726 1589.51416 1559.0
    0.000638 1313.47107 1588.17517 1567.0
    0.000640 1312.50549 1586.88770 1563.0
    0.000630 1311.54053 1585.66931 1587.0
    0.000629 1310.57581 1584.54431 1590.0
    0.000649 1309.61145 1583.54919 1540.0
    0.000639 1308.64771 1582.74084 1565.0
    0.000641 1307.68433 1582.21179 1560.0
    0.000633 1306.72131 1582.13147 1581.0
    0.000618 1305.75903 1582.83728 1619.0
    0.000629 1304.79700 1584.98340 1590.0
    0.000637 1303.83521 1589.69678 1569.0
    0.000633 1302.87427 1598.46399 1579.0
    0.000622 1301.91357 1611.60071 1609.0
    0.000636 1300.95313 1626.91687 1573.0
    0.000599 1299.99353 1645.68872 1669.0
    0.000627 1299.03418 1660.04333 1594.0
    0.000629 1298.07507 1652.99365 1589.0
    0.000645 1297.11670 1636.76514 1550.0
    0.000626 1296.15881 1618.38696 1597.0
    0.000655 1295.20105 1597.23108 1526.0
    0.000645 1294.24402 1580.44763 1551.0
    0.000635 1293.28723 1569.46167 1574.0
    0.000658 1292.33118 1562.41956 1520.0
    0.000708 1291.37537 1557.59827 1412.0
    0.000678 1290.41980 1553.94641 1474.0
    0.000702 1289.46509 1550.93030 1424.0
    0.000670 1288.51062 1548.29199 1492.0
    0.000638 1287.55640 1545.89954 1568.0
    0.000634 1286.60303 1543.67505 1577.0
    0.000641 1285.64978 1541.56946 1561.0
    0.000613 1284.69714 1539.55029 1632.0
    0.000668 1283.74487 1537.59485 1497.0
    0.000698 1282.79285 1535.68750 1432.0
    0.000649 1281.84180 1533.81787 1541.0
    0.000692 1280.89075 1531.97607 1445.0
    0.000637 1279.94031 1530.15698 1569.0
    0.000644 1278.99036 1528.35571 1553.0
    0.000671 1278.04065 1526.56799 1490.0
    0.000674 1277.09155 1524.79163 1483.0
    0.000642 1276.14294 1523.02429 1557.0
    0.000663 1275.19458 1521.26379 1508.0
    0.000692 1274.24683 1519.50903 1446.0
    0.000643 1273.29956 1517.33350 1555.0
    0.000663 1272.35254 1515.61572 1508.0
    0.000664 1271.40601 1513.67798 1507.0
    0.000645 1270.46021 1511.97559 1551.0
    0.000660 1269.51465 1510.27063 1516.0
    0.000672 1268.56934 1508.56335 1487.0
    0.000652 1267.62476 1506.85388 1534.0
    0.000647 1266.68054 1505.14209 1545.0
    0.000661 1265.73657 1503.42773 1514.0
    0.000689 1264.79333 1501.71179 1451.0
    0.000657 1263.85046 1499.99329 1521.0
    0.000655 1262.90796 1498.27246 1526.0
    0.000660 1261.96594 1496.54993 1516.0
    0.000668 1261.02429 1494.82471 1498.0
    0.000652 1260.08337 1493.09802 1534.0
    0.000655 1259.14258 1491.36865 1526.0
    0.000690 1258.20227 1489.63721 1449.0
    0.000668 1257.26257 1487.90393 1498.0
    0.000699 1256.32312 1486.16809 1431.0
    0.000683 1255.38416 1484.43042 1464.0
    0.000700 1254.44592 1482.69092 1428.0
    0.000634 1253.50781 1480.94922 1578.0
    0.000657 1252.57019 1479.20532 1522.0
    0.000657 1251.63318 1477.45996 1521.0
    0.000663 1250.69641 1475.71216 1508.0
    0.000637 1249.76001 1474.70886 1571.0
    0.000651 1248.82446 1473.01904 1537.0
    0.000627 1247.88904 1471.68738 1595.0
    0.000654 1246.95398 1470.03870 1528.0
    0.000622 1246.01965 1468.40332 1608.0
    0.000692 1245.08569 1466.78296 1445.0
    0.000656 1244.15186 1465.18140 1525.0
    0.000683 1243.21899 1463.60425 1464.0
    0.000649 1242.28625 1462.05579 1542.0
    0.000662 1241.35388 1460.54407 1510.0
    0.000650 1240.42224 1459.07861 1538.0
    0.000677 1239.49084 1457.67261 1477.0
    0.000642 1238.55981 1456.34351 1557.0
    0.000643 1237.62952 1455.11658 1556.0
    0.000672 1236.69946 1454.02612 1489.0
    0.000685 1235.77002 1453.12415 1459.0
    0.000655 1234.84082 1452.48828 1526.0
    0.000645 1233.91199 1452.24438 1551.0
    0.000631 1232.98401 1452.61060 1586.0
    0.000671 1232.05603 1454.01880 1490.0
    0.000639 1231.12866 1457.36108 1564.0
    0.000667 1230.20190 1464.33398 1500.0
    0.000641 1229.27539 1479.24243 1559.0
    0.000631 1228.34924 1501.21497 1586.0
    0.000656 1227.42383 1529.64099 1525.0
    0.000664 1226.49878 1561.94006 1506.0
    0.000633 1225.57397 1591.34241 1580.0
    0.000647 1224.64978 1584.82532 1546.0
    0.000606 1223.72595 1558.38672 1649.0
    0.000653 1222.80249 1533.14539 1532.0
    0.000642 1221.87976 1500.91199 1558.0
    0.000670 1220.95728 1472.10950 1492.0
    0.000676 1220.03516 1453.34277 1480.0
    0.000651 1219.11377 1442.23926 1536.0
    0.000652 1218.19263 1435.63733 1534.0
    0.000697 1217.27173 1431.49573 1434.0
    0.000659 1216.35168 1428.81958 1518.0
    0.000640 1215.43188 1427.21777 1563.0
    0.000662 1214.51245 1426.60779 1511.0
    0.000652 1213.59363 1427.10828 1534.0
    0.000649 1212.67517 1429.08313 1540.0
    0.000640 1211.75696 1433.33936 1562.0
    0.000618 1210.83972 1441.55042 1617.0
    0.000655 1209.92249 1456.86572 1526.0
    0.000645 1209.00586 1484.22900 1550.0
    0.000647 1208.08960 1528.11328 1546.0
    0.000613 1207.17371 1584.19885 1632.0
    0.000583 1206.25842 1647.38550 1716.0
    0.000612 1205.34363 1704.38879 1634.0
    0.000613 1204.42908 1698.90637 1630.0
    0.000601 1203.51514 1650.84058 1664.0
    0.000652 1202.60156 1603.02161 1534.0
    0.000640 1201.68823 1542.92358 1563.0
    0.000664 1200.77576 1484.91565 1505.0
    0.000670 1199.86353 1447.31140 1492.0
    0.000653 1198.95166 1422.86145 1531.0
    0.000666 1198.04041 1408.09863 1502.0
    0.000688 1197.12952 1399.29919 1454.0
    0.000659 1196.21875 1392.39050 1517.0
    0.000670 1195.30896 1387.05188 1493.0
    0.000690 1194.39941 1382.70569 1450.0
    0.000704 1193.49036 1391.84766 1421.0
    0.000713 1192.58167 1389.68530 1402.0
    0.000704 1191.67334 1388.01282 1420.0
    0.000686 1190.76538 1393.21948 1457.0
    0.000675 1189.85828 1392.89600 1482.0
    0.000683 1188.95129 1393.03638 1464.0
    0.000699 1188.04492 1393.67017 1430.0
    0.000650 1187.13892 1394.84924 1538.0
    0.000688 1186.23328 1396.65210 1453.0
    0.000682 1185.32825 1399.18506 1466.0
    0.000684 1184.42358 1402.59656 1462.0
    0.000693 1183.51929 1407.08362 1442.0
    0.000692 1182.61560 1412.91333 1446.0
    0.000672 1181.71228 1420.45288 1487.0
    0.000681 1180.80920 1428.75073 1469.0
    0.000684 1179.90686 1441.55164 1462.0
    0.000672 1179.00488 1457.57043 1488.0
    0.000669 1178.10327 1479.99463 1494.0
    0.000657 1177.20215 1510.52905 1521.0
    0.000624 1176.30151 1553.61206 1602.0
    0.000595 1175.40112 1617.67932 1682.0
    0.000531 1174.50146 1719.03198 1884.0
    0.000500 1173.60217 1887.17639 2002.0
    0.000426 1172.70325 2166.60742 2350.0
    0.000377 1171.80493 2592.70386 2655.0
    0.0003016 1170.90686 3126.57983 3316.0
    0.0002624 1170.00903 3724.32397 3811.0
    0.0002446 1169.11218 4195.26221 4089.0
    0.0002530 1168.21545 4124.59619 3953.0
    0.0002713 1167.31921 3761.66064 3686.0
    0.0003042 1166.42358 3367.99072 3287.0
    0.000362 1165.52808 2858.22412 2764.0
    0.000419 1164.63306 2368.63989 2389.0
    0.000512 1163.73889 2016.49109 1952.0
    0.000563 1162.84473 1791.72961 1777.0
    0.000605 1161.95129 1652.69678 1653.0
    0.000662 1161.05811 1564.27734 1510.0
    0.000668 1160.16528 1504.82397 1498.0
    0.000721 1159.27332 1462.58203 1387.0
    0.000723 1158.38147 1431.16772 1383.0
    0.000776 1157.49011 1406.96509 1289.0
    0.000751 1156.59924 1387.77478 1331.0
    0.000767 1155.70874 1372.18616 1304.0
    0.000792 1154.81860 1359.26184 1263.0
    0.000795 1153.92920 1348.35864 1258.0
    0.000818 1153.04016 1339.00671 1223.0
    0.000784 1152.15137 1330.87244 1276.0
    0.000797 1151.26331 1329.85034 1255.0
    0.000763 1150.37549 1323.82300 1310.0
    0.000791 1149.48792 1318.46130 1265.0
    0.000778 1148.60132 1316.71924 1286.0
    0.000769 1147.71472 1312.56885 1300.0
    0.000814 1146.82874 1308.84351 1229.0
    0.000815 1145.94324 1305.49487 1227.0
    0.000803 1145.05811 1302.48621 1246.0
    0.000810 1144.17334 1299.79272 1235.0
    0.000847 1143.28931 1297.39746 1180.0
    0.000787 1142.40540 1295.29028 1270.0
    0.000863 1141.52209 1293.47046 1159.0
    0.000773 1140.63928 1291.94385 1293.0
    0.000801 1139.75671 1290.72437 1249.0
    0.000795 1138.87463 1289.83533 1258.0
    0.000835 1137.99329 1289.31030 1197.0
    0.000840 1137.11218 1287.41199 1190.0
    0.000804 1136.23145 1287.89429 1244.0
    0.000820 1135.35132 1288.89771 1220.0
    0.000796 1134.47131 1280.43225 1257.0
    0.000814 1133.59216 1283.42249 1228.0
    0.000805 1132.71326 1287.36389 1243.0
    0.000810 1131.83484 1292.54053 1234.0
    0.000840 1130.95691 1302.38025 1191.0
    0.000783 1130.07922 1311.47949 1277.0
    0.000756 1129.20203 1323.49048 1323.0
    0.000738 1128.32556 1341.07703 1355.0
    0.000749 1127.44922 1363.16626 1336.0
    0.000744 1126.57349 1394.38037 1344.0
    0.000714 1125.69824 1440.29285 1400.0
    0.000680 1124.82324 1510.27661 1471.0
    0.000620 1123.94873 1618.52026 1614.0
    0.000595 1123.07483 1782.97314 1680.0
    0.000501 1122.20117 2017.67004 1997.0
    0.000470 1121.32813 2301.62500 2129.0
    0.000450 1120.45557 2524.11890 2221.0
    0.000409 1119.58337 2556.98022 2447.0
    0.000397 1118.71143 2452.31104 2518.0
    0.000403 1117.84021 2301.71216 2481.0
    0.000450 1116.96936 2098.89087 2220.0
    0.000496 1116.09875 1874.71777 2017.0
    0.000562 1115.22888 1688.68286 1779.0
    0.000618 1114.35913 1556.91016 1618.0
    0.000760 1113.49023 1469.27966 1316.0
    0.000773 1112.62158 1411.77698 1294.0
    0.000812 1111.75330 1373.26965 1232.0
    0.000797 1110.88562 1347.21765 1254.0
    0.000834 1110.01819 1329.94910 1199.0
    0.000840 1109.15125 1319.13464 1191.0
    0.000820 1108.28503 1314.06531 1219.0
    0.000815 1107.41895 1315.11255 1227.0
    0.000792 1106.55334 1323.59241 1263.0
    0.000797 1105.68835 1342.48035 1254.0
    0.000743 1104.82361 1377.26501 1345.0
    0.000729 1103.95923 1436.34961 1372.0
    0.000659 1103.09570 1534.99487 1518.0
    0.000612 1102.23230 1667.32031 1633.0
    0.000586 1101.36938 1811.86816 1707.0
    0.000557 1100.50696 1892.91772 1795.0
    0.000539 1099.64502 1867.07935 1857.0
    0.000538 1098.78333 1797.93481 1859.0
    0.000567 1097.92236 1711.22705 1763.0
    0.000602 1097.06165 1597.00635 1662.0
    0.000650 1096.20142 1483.55505 1539.0
    0.000727 1095.34167 1396.50110 1376.0
    0.000788 1094.48242 1337.08582 1269.0
    0.000831 1093.62329 1298.19775 1204.0
    0.000835 1092.76501 1273.01514 1197.0
    0.000886 1091.90710 1256.70825 1129.0
    0.000848 1091.04944 1246.36035 1179.0
    0.000832 1090.19238 1234.13879 1202.0
    0.000850 1089.33569 1232.34155 1176.0
    0.000902 1088.47961 1234.34583 1109.0
    0.000841 1087.62378 1237.70093 1189.0
    0.000855 1086.76843 1250.94617 1170.0
    0.000838 1085.91370 1274.10120 1194.0
    0.000782 1085.05908 1314.86365 1279.0
    0.000712 1084.20508 1386.23828 1404.0
    0.000671 1083.35168 1504.69751 1491.0
    0.000582 1082.49854 1674.55957 1719.0
    0.000533 1081.64575 1868.53528 1875.0
    0.000489 1080.79370 2046.56665 2046.0
    0.000496 1079.94189 2087.78052 2015.0
    0.000517 1079.09045 1974.16284 1936.0
    0.000560 1078.23975 1848.71631 1786.0
    0.000615 1077.38928 1715.91516 1626.0
    0.000714 1076.53918 1547.75220 1400.0
    0.000781 1075.68970 1404.33887 1281.0
    0.000851 1074.84058 1308.95679 1175.0
    0.000865 1073.99182 1250.27551 1156.0
    0.000847 1073.14380 1219.00928 1180.0
    0.000883 1072.29602 1195.75586 1132.0
    0.000910 1071.44861 1179.55371 1099.0
    0.000872 1070.60181 1167.01697 1147.0
    0.000900 1069.75537 1158.18579 1111.0
    0.000863 1068.90918 1151.33142 1159.0
    0.000878 1068.06372 1144.46704 1139.0
    0.000938 1067.21875 1140.35913 1066.0
    0.000883 1066.37415 1137.23901 1132.0
    0.000853 1065.52979 1135.01123 1172.0
    0.000876 1064.68604 1133.65820 1142.0
    0.000891 1063.84277 1133.24219 1122.0
    0.000920 1063.00000 1133.93298 1087.0
    0.000871 1062.15747 1136.05994 1148.0
    0.000880 1061.31555 1140.17822 1137.0
    0.000882 1060.47400 1147.12097 1134.0
    0.000870 1059.63269 1157.94055 1149.0
    0.000864 1058.79224 1173.44922 1157.0
    0.000882 1057.95203 1187.64355 1134.0
    0.000841 1057.11218 1206.95935 1189.0
    0.000853 1056.27295 1226.39075 1173.0
    0.000799 1055.43408 1253.80725 1251.0
    0.000756 1054.59546 1307.40295 1323.0
    0.000692 1053.75757 1400.02649 1446.0
    0.000649 1052.92017 1550.35095 1541.0
    0.000620 1052.08289 1750.21838 1614.0
    0.000554 1051.24634 1895.30212 1806.0
    0.000525 1050.41016 1869.38464 1904.0
    0.000535 1049.57422 1772.17163 1870.0
    0.000563 1048.73901 1686.62170 1775.0
    0.000617 1047.90417 1562.87915 1620.0
    0.000672 1047.06970 1414.09326 1489.0
    0.000710 1046.23584 1296.01770 1408.0
    0.000775 1045.40210 1217.97437 1291.0
    0.000799 1044.56921 1169.09399 1252.0
    0.000838 1043.73657 1138.12671 1193.0
    0.000890 1042.90417 1117.42200 1124.0
    0.000858 1042.07251 1102.59473 1166.0
    0.000899 1041.24121 1091.33850 1112.0
    0.000873 1040.41016 1082.42322 1145.0
    0.000901 1039.57996 1076.15808 1110.0
    0.000850 1038.75000 1070.11902 1177.0
    0.000891 1037.92029 1064.95520 1122.0
    0.000905 1037.09131 1060.45837 1105.0
    0.000847 1036.26270 1057.01440 1180.0
    0.000845 1035.43433 1053.48792 1184.0
    0.000883 1034.60669 1050.30115 1133.0
    0.000846 1033.77942 1047.39539 1182.0
    0.000890 1032.95251 1044.73108 1123.0
    0.000859 1032.12610 1042.27917 1164.0
    0.000867 1031.30005 1040.02209 1154.0
    0.000858 1030.47437 1037.94849 1165.0
    0.000851 1029.64954 1036.05957 1175.0
    0.000841 1028.82483 1034.36206 1189.0
    0.000921 1028.00061 1032.66064 1086.0
    0.000856 1027.17688 1031.43311 1168.0
    0.000893 1026.35352 1030.50647 1120.0
    0.000973 1025.53052 1024.15942 1028.0
    0.000982 1024.70837 1024.51782 1018.0
    0.000932 1023.88623 1025.59692 1073.0
    0.000893 1023.06470 1027.81848 1120.0
    0.000966 1022.24371 1032.00427 1035.0
    0.000877 1021.42291 1039.83752 1140.0
    0.000900 1020.60291 1054.34729 1111.0
    0.000917 1019.78308 1079.85352 1091.0
    0.000897 1018.96368 1119.66089 1115.0
    0.000841 1018.14496 1165.94910 1189.0
    0.000847 1017.32648 1185.91724 1180.0
    0.000873 1016.50836 1167.63989 1146.0
    0.000912 1015.69098 1145.22290 1097.0
    0.000877 1014.87390 1125.64270 1140.0
    0.000927 1014.05719 1094.60229 1079.0
    0.000896 1013.24103 1060.83069 1116.0
    0.000869 1012.42529 1035.50769 1151.0
    0.000896 1011.60980 1018.87164 1116.0
    0.000881 1010.79517 1008.14795 1135.0
    0.000889 1009.98065 1000.90796 1125.0
    0.000935 1009.16669 995.61481 1070.0
    0.000890 1008.35327 991.43683 1123.0
    0.000929 1007.54010 987.94727 1077.0
    0.000939 1006.72736 984.91705 1065.0
    0.000928 1005.91528 982.21057 1078.0
    0.000955 1005.10345 979.73743 1047.0
    0.000861 1004.29211 977.43958 1161.0
    0.000888 1003.48138 975.27570 1126.0
    0.000903 1002.67090 973.21576 1108.0
    0.000891 1001.86084 971.23883 1122.0
    0.000922 1001.05145 969.33081 1085.0
    0.000914 1000.24225 967.47949 1094.0
    0.000934 999.43365 965.67926 1071.0
    0.000940 998.62549 963.92682 1064.0
    0.000991 997.81763 962.22272 1009.0
    0.001019 997.01044 960.57129 981.0
    0.000991 996.20361 957.91644 1009.0
    0.001026 995.39716 956.43341 975.0
    0.001013 994.59113 954.92773 987.0
    0.001019 993.78564 953.34290 981.0
    0.001035 992.98035 951.20575 966.0
    0.001068 992.17596 949.60291 936.0
    0.001062 991.37164 947.98584 942.0
    0.001030 990.56793 946.35132 971.0
    0.000972 989.76471 944.72552 1029.0
    0.001082 988.96173 943.12451 924.0
    0.001052 988.15930 941.54730 951.0
    0.001040 987.35742 939.98871 962.0
    0.000995 986.55585 938.44324 1005.0
    0.001030 985.75476 936.90723 971.0
    0.001087 984.95416 935.37854 920.0
    0.001114 984.15393 933.85541 898.0
    0.001047 983.35413 932.33698 955.0
    0.001033 982.55493 930.82324 968.0
    0.001031 981.75598 929.31311 970.0
    0.001059 980.95758 927.80682 944.0
    0.001104 980.15967 926.30426 906.0
    0.001037 979.36200 924.80475 964.0
    0.001005 978.56506 923.30933 995.0
    0.001066 977.76843 921.81665 938.0
    0.001072 976.97223 920.32745 933.0
    0.001073 976.17657 918.84161 932.0
    0.001011 975.38116 917.35876 989.0
    0.001110 974.58618 915.87891 901.0
    0.001074 973.79199 914.40302 931.0
    0.001028 972.99792 912.92969 973.0
    0.001004 972.20435 911.45972 996.0
    0.001046 971.41138 909.99310 956.0
    0.001122 970.61865 908.52917 891.0
    0.001095 969.82642 910.14661 913.0
    0.001056 969.03479 908.86926 947.0
    0.001054 968.24341 907.61108 949.0
    0.000982 967.45251 906.37427 1018.0
    0.001046 966.66223 906.72980 956.0
    0.001036 965.87219 905.63605 965.0
    0.001073 965.08258 904.58032 932.0
    0.001120 964.29364 903.56769 893.0
    0.001087 963.50500 902.60181 920.0
    0.001135 962.71674 901.69232 881.0
    0.001073 961.92908 900.84589 932.0
    0.001122 961.14172 900.07166 891.0
    0.001134 960.35474 903.71283 882.0
    0.001042 959.56848 917.64813 960.0
    0.001074 958.78253 918.83856 931.0
    0.001075 957.99689 920.40588 930.0
    0.001079 957.21191 924.68616 927.0
    0.001027 956.42712 934.73901 974.0
    0.001085 955.64319 938.87732 922.0
    0.001076 954.85931 944.00372 929.0
    0.001055 954.07605 950.38147 948.0
    0.001106 953.29327 958.37567 904.0
    0.000997 952.51074 968.79425 1003.0
    0.001096 951.72870 981.87970 912.0
    0.001059 950.94739 999.12653 944.0
    0.000983 950.16620 1022.76544 1017.0
    0.000890 949.38556 1057.64063 1124.0
    0.000901 948.60547 1113.85107 1110.0
    0.000799 947.82562 1210.94482 1251.0
    0.000722 947.04626 1369.88354 1386.0
    0.000637 946.26758 1580.79053 1571.0
    0.000546 945.48914 1847.42334 1830.0
    0.000466 944.71106 2018.76660 2144.0
    0.000469 943.93365 2035.18542 2133.0
    0.000433 943.15656 2134.52319 2308.0
    0.000415 942.37976 2342.38477 2412.0
    0.000393 941.60376 2489.92871 2547.0
    0.000372 940.82800 2631.45068 2690.0
    0.0003489 940.05261 2959.75098 2866.0
    0.0003094 939.27783 3412.62427 3232.0
    0.0002860 938.50342 3600.05225 3497.0
    0.0002840 937.72931 3336.86206 3521.0
    0.0003068 936.95593 2990.05664 3259.0
    0.0003475 936.18286 2743.55151 2878.0
    0.000397 935.41028 2431.85425 2521.0
    0.000454 934.63800 2032.27136 2201.0
    0.000551 933.86627 1695.90186 1814.0
    0.000638 933.09503 1470.34473 1567.0
    0.000778 932.32410 1331.50366 1286.0
    0.000853 931.55377 1244.67456 1173.0
    0.000897 930.78381 1186.50647 1115.0
    0.000925 930.01434 1148.99548 1081.0
    0.000971 929.24512 1127.37793 1030.0
    0.000937 928.47662 1116.78052 1067.0
    0.000911 927.70844 1117.31494 1098.0
    0.000906 926.94061 1133.41772 1104.0
    0.000842 926.17340 1171.93604 1187.0
    0.000799 925.40656 1246.47205 1251.0
    0.000701 924.64001 1383.79810 1427.0
    0.000627 923.87415 1626.42908 1594.0
    0.000490 923.10864 2020.13879 2039.0
    0.000414 922.34351 2546.03955 2414.0
    0.000363 921.57892 2950.61157 2758.0
    0.0003407 920.81476 2877.58521 2935.0
    0.000355 920.05090 2600.01025 2819.0
    0.000406 919.28772 2423.69849 2466.0
    0.000432 918.52490 2267.09131 2316.0
    0.000495 917.76245 1933.81104 2021.0
    0.000612 917.00049 1606.11755 1635.0
    0.000709 916.23901 1375.52673 1410.0
    0.000853 915.47778 1232.10962 1173.0
    0.000958 914.71729 1143.40710 1044.0
    0.001003 913.95709 1092.04443 997.0
    0.001082 913.19745 1060.41443 924.0
    0.000982 912.43817 1023.69818 1018.0
    0.001034 911.67914 1013.13086 967.0
    0.001046 910.92090 1009.25391 956.0
    0.001089 910.16296 1010.86267 918.0
    0.001054 909.40533 1017.57233 949.0
    0.001015 908.64832 1029.41162 985.0
    0.001010 907.89172 1047.25598 990.0
    0.000943 907.13538 1072.04114 1060.0
    0.000983 906.37982 1105.49146 1017.0
    0.000921 905.62451 1150.31653 1086.0
    0.000858 904.86957 1210.74036 1165.0
    0.000759 904.11523 1293.76123 1318.0
    0.000640 903.36127 1411.80493 1563.0
    0.000569 902.60760 1587.54932 1756.0
    0.000483 901.85474 1860.53845 2069.0
    0.000389 901.10205 2280.84644 2571.0
    0.0003261 900.34991 2950.80249 3067.0
    0.0002535 899.59814 3911.25366 3944.0
    0.0002060 898.84686 5026.99609 4855.0
    0.0001827 898.09589 5753.48779 5472.0
    0.0001787 897.34570 5620.14941 5595.0
    0.0001759 896.59564 5103.68506 5685.0
    0.0002006 895.84613 4681.74023 4986.0
    0.0002312 895.09717 4184.58447 4326.0
    0.0002772 894.34839 3444.20776 3608.0
    0.0003506 893.60034 2701.38818 2852.0
    0.000450 892.85260 2135.86914 2224.0
    0.000575 892.10522 1750.76648 1739.0
    0.000705 891.35846 1498.03906 1418.0
    0.000822 890.61206 1331.15540 1217.0
    0.000949 889.86597 1216.49182 1054.0
    0.000946 889.12061 1133.93091 1057.0
    0.001014 888.37555 1072.18665 986.0
    0.001049 887.63086 1024.63501 953.0
    0.001104 886.88672 987.13098 906.0
    0.001119 886.14301 956.94934 894.0
    0.001100 885.39960 932.23944 909.0
    0.001227 884.65686 911.71136 815.0
    0.001181 883.91449 894.41974 847.0
    0.001159 883.17249 879.68549 863.0
    0.001221 882.43103 866.99860 819.0
    0.001200 881.68994 855.96729 833.0
    0.001200 880.94922 846.29120 833.0
    0.001225 880.20923 837.73944 816.0
    0.001309 879.46942 830.12073 764.0
    0.001233 878.73010 823.28851 811.0
    0.001280 877.99133 817.12299 781.0
    0.001287 877.25287 811.52478 777.0
    0.001300 876.51483 806.41357 769.0
    0.001255 875.77747 801.72491 797.0
    0.001258 875.04034 797.40051 795.0
    0.001401 874.30383 793.39526 714.0
    0.001229 873.56763 789.66913 814.0
    0.001397 872.83179 787.91034 716.0
    0.001397 872.09662 784.78186 716.0
    0.001435 871.36176 781.86200 697.0
    0.001416 870.62732 779.13293 706.0
    0.001364 869.89343 777.44525 733.0
    0.001339 869.15991 746.56433 747.0
    0.001342 868.42670 745.86426 745.0
    0.001344 867.69421 745.21429 744.0
    0.001337 866.96204 744.62341 748.0
    0.001319 866.23035 744.10388 758.0
    0.001326 865.49915 743.67078 754.0
    0.001321 864.76819 743.34375 757.0
    0.001221 864.03766 743.14886 819.0
    0.001333 863.30792 743.12115 750.0
    0.001377 862.57837 743.30725 726.0
    0.001328 861.84930 743.77240 753.0
    0.001370 861.12073 744.60895 730.0
    0.001316 860.39252 745.95074 760.0
    0.001377 859.66467 748.00323 726.0
    0.001391 858.93756 751.09729 719.0
    0.001337 858.21063 755.82153 748.0
    0.001416 857.48425 763.25647 706.0
    0.001295 856.75836 775.32483 772.0
    0.001242 856.03284 795.07501 805.0
    0.001225 855.30768 826.43115 816.0
    0.001126 854.58319 872.17267 888.0
    0.001056 853.85901 926.12305 947.0
    0.000993 853.13531 971.63574 1007.0
    0.001024 852.41199 963.07007 977.0
    0.001011 851.68903 936.16516 989.0
    0.000995 850.96680 916.59192 1005.0
    0.001035 850.24481 902.09589 966.0
    0.001072 849.52332 869.17334 933.0
    0.001179 848.80237 833.40741 848.0
    0.001189 848.08167 805.68323 841.0
    0.001244 847.36133 787.13226 804.0
    0.001182 846.64185 775.50250 846.0
    0.001248 845.92249 771.70471 801.0
    0.001263 845.20361 767.86304 792.0
    0.001224 844.48529 765.96899 817.0
    0.001242 843.76733 765.47150 805.0
    0.001214 843.04974 767.70966 824.0
    0.001172 842.33282 769.46191 853.0
    0.001164 841.61615 772.20276 859.0
    0.001212 840.89996 775.97443 825.0
    0.001287 840.18433 780.87866 777.0
    0.001172 839.46893 787.08240 853.0
    0.001205 838.75403 794.82660 830.0
    0.001245 838.03979 804.44019 803.0
    0.001232 837.32587 816.38824 812.0
    0.001330 836.61230 831.30389 752.0
    0.001252 835.89929 850.07452 799.0
    0.001218 835.18658 873.98657 821.0
    0.001109 834.47455 904.93530 902.0
    0.001096 833.76282 944.22363 912.0
    0.001042 833.05151 1000.40558 960.0
    0.000880 832.34076 1080.03967 1137.0
    0.000826 831.63031 1198.86621 1210.0
    0.000685 830.92029 1374.59094 1459.0
    0.000600 830.21094 1637.28723 1666.0
    0.000480 829.50183 2016.26807 2084.0
    0.000396 828.79321 2511.06543 2527.0
    0.0003440 828.08508 3009.68335 2907.0
    0.0003066 827.37732 3273.88062 3262.0
    0.0002981 826.66998 3191.80981 3355.0
    0.0003194 825.96326 2951.37622 3131.0
    0.000364 825.25684 2731.43726 2746.0
    0.000418 824.55084 2487.80078 2395.0
    0.000463 823.84540 2150.64673 2159.0
    0.000536 823.14038 1786.49146 1865.0
    0.000662 822.43567 1486.52917 1511.0
    0.000808 821.73163 1271.93396 1237.0
    0.000966 821.02789 1126.06152 1035.0
    0.001055 820.32452 1027.85156 948.0
    0.001135 819.62177 960.61371 881.0
    0.001190 818.91937 913.07733 840.0
    0.001190 818.21735 878.34711 840.0
    0.001239 817.51593 852.38965 807.0
    0.001304 816.81488 832.81097 767.0
    0.001208 816.11420 818.20166 828.0
    0.001302 815.41412 807.75171 768.0
    0.001277 814.71429 801.10254 783.0
    0.001325 814.01514 798.31226 755.0
    0.001323 813.31628 799.83337 756.0
    0.001350 812.61792 806.47882 741.0
    0.001225 811.91998 819.08295 816.0
    0.001185 811.22247 841.44550 844.0
    0.001110 810.52533 867.35388 901.0
    0.001082 809.82880 907.77075 924.0
    0.000997 809.13269 973.55133 1003.0
    0.000965 808.43695 1072.57166 1036.0
    0.000860 807.74170 1190.14368 1163.0
    0.000806 807.04688 1278.06824 1240.0
    0.000808 806.35236 1277.28467 1237.0
    0.000810 805.65863 1217.20813 1234.0
    0.000814 804.96503 1163.08899 1229.0
    0.000938 804.27197 1119.51270 1066.0
    0.000981 803.57953 1053.79565 1019.0
    0.001049 802.88721 957.04852 953.0
    0.001229 802.19550 881.34760 814.0
    0.001233 801.50439 825.73175 811.0
    0.001244 800.81342 787.92249 804.0
    0.001321 800.12299 754.63635 757.0
    0.001395 799.43323 738.58441 717.0
    0.001311 798.74359 728.00720 763.0
    0.001359 798.05450 721.06952 736.0
    0.001379 797.36609 716.74139 725.0
    0.001443 796.67780 714.48328 693.0
    0.001397 795.99017 714.06061 716.0
    0.001364 795.30292 715.44513 733.0
    0.001486 794.61597 718.79877 673.0
    0.001330 793.92975 724.50293 752.0
    0.001391 793.24377 733.28027 719.0
    0.001312 792.55829 746.41602 762.0
    0.001311 791.87323 766.15491 763.0
    0.001247 791.18866 796.22827 802.0
    0.001189 790.50439 842.25983 841.0
    0.001073 789.82074 911.53967 932.0
    0.000970 789.13751 1011.03400 1031.0
    0.000903 788.45465 1138.81555 1107.0
    0.000883 787.77228 1262.74292 1133.0
    0.000736 787.09033 1316.51770 1358.0
    0.000800 786.40875 1281.18347 1250.0
    0.000760 785.72784 1218.32678 1316.0
    0.000873 785.04724 1167.75854 1145.0
    0.000883 784.36707 1110.17554 1133.0
    0.000943 783.68738 1024.78113 1060.0
    0.001015 783.00806 957.82800 985.0
    0.001153 782.32916 883.12585 867.0
    0.001212 781.65088 829.55414 825.0
    0.001302 780.97296 793.35742 768.0
    0.001318 780.29547 783.86981 759.0
    0.001267 779.61841 768.41437 789.0
    0.001408 778.94171 760.60321 710.0
    0.001456 778.26569 756.77667 687.0
    0.001437 777.58997 756.24866 696.0
    0.001319 776.91467 758.56958 758.0
    0.001403 776.23999 763.73395 713.0
    0.001502 775.56549 771.58826 666.0
    0.001316 774.89142 782.56750 760.0
    0.001362 774.21820 797.21478 734.0
    0.001330 773.54504 816.38586 752.0
    0.001282 772.87244 841.34393 780.0
    0.001202 772.20044 873.97516 832.0
    0.001168 771.52856 917.19812 856.0
    0.001078 770.85730 975.77100 928.0
    0.001058 770.18658 1057.96582 945.0
    0.000828 769.51611 1178.85681 1208.0
    0.000721 768.84619 1364.62561 1387.0
    0.000616 768.17682 1656.04785 1623.0
    0.000447 767.50763 2105.66797 2236.0
    0.000370 766.83905 2753.97900 2701.0
    0.0003028 766.17102 3535.48999 3302.0
    0.0002550 765.50330 4102.97656 3922.0
    0.0002422 764.83594 4065.99243 4129.0
    0.0002577 764.16925 3672.82788 3881.0
    0.0002917 763.50287 3361.42139 3428.0
    0.0003137 762.83679 3159.32373 3188.0
    0.000353 762.17145 2817.73389 2829.0
    0.000413 761.50641 2317.01636 2422.0
    0.000543 760.84167 1846.48315 1842.0
    0.000637 760.17767 1497.67505 1569.0
    0.000825 759.51379 1261.30713 1212.0
    0.000935 758.85071 1105.53052 1069.0
    0.001012 758.18787 999.70435 988.0
    0.001155 757.52551 923.86993 866.0
    0.001285 756.86359 867.82776 778.0
    0.001395 756.20209 825.54443 717.0
    0.001353 755.54095 792.94495 739.0
    0.001408 754.88043 767.28790 710.0
    0.001355 754.22028 746.68024 738.0
    0.001460 753.56061 729.83276 685.0
    0.001441 752.90131 740.03497 694.0
    0.001499 752.24255 730.16144 667.0
    0.001553 751.58405 722.26636 644.0
    0.001493 750.92621 716.04541 670.0
    0.001504 750.26874 723.02979 665.0
    0.001462 749.61169 720.48901 684.0
    0.001406 748.95514 719.28473 711.0
    0.001449 748.29895 719.40076 690.0
    0.001541 747.64313 693.19666 649.0
    0.001418 746.98798 698.05841 705.0
    0.001408 746.33319 704.33942 710.0
    0.001435 745.67883 712.30566 697.0
    0.001395 745.02490 708.28589 717.0
    0.001522 744.37140 721.85321 657.0
    0.001429 743.71826 738.32629 700.0
    0.001333 743.06580 759.23492 750.0
    0.001269 742.41364 785.75043 788.0
    0.001326 741.76208 820.25439 754.0
    0.001189 741.11066 865.48932 841.0
    0.001070 740.45990 927.65802 935.0
    0.000999 739.80963 1016.83484 1001.0
    0.000843 739.15961 1151.56116 1186.0
    0.000712 738.51013 1362.71484 1404.0
    0.000557 737.86115 1693.73718 1796.0
    0.000453 737.21259 2190.78613 2209.0
    0.000352 736.56433 2852.07544 2840.0
    0.0002992 735.91675 3481.60327 3342.0
    0.0002808 735.26947 3663.23828 3561.0
    0.0002868 734.62256 3365.09692 3487.0
    0.0003106 733.97632 3024.37134 3220.0
    0.0003416 733.33038 2838.52930 2927.0
    0.000390 732.68481 2642.12866 2561.0
    0.000438 732.03986 2262.77637 2281.0
    0.000530 731.39532 1821.92346 1886.0
    0.000668 730.75104 1465.45703 1496.0
    0.000794 730.10742 1217.35962 1260.0
    0.000909 729.46417 1053.56628 1100.0
    0.001098 728.82129 946.28204 911.0
    0.001209 728.17902 874.47394 827.0
    0.001342 727.53711 824.71014 745.0
    0.001366 726.89563 789.46759 732.0
    0.001422 726.25458 764.75262 703.0
    0.001385 725.61401 748.21442 722.0
    0.001420 724.97369 737.15991 704.0
    0.001418 724.33417 730.50214 705.0
    0.001553 723.69489 716.45911 644.0
    0.001471 723.05609 705.78473 680.0
    0.001481 722.41772 694.50024 675.0
    0.001479 721.77972 685.61041 676.0
    0.001548 721.14233 678.33405 646.0
    0.001656 720.50531 668.36316 604.0
    0.001686 719.86871 661.48212 593.0
    0.001629 719.23260 655.07391 614.0
    0.001754 718.59686 625.33667 570.0
    0.001623 717.96149 623.07745 616.0
    0.001629 717.32684 621.58105 614.0
    0.001647 716.69244 620.89630 607.0
    0.001678 716.05853 607.89014 596.0
    0.001767 715.42505 608.70673 566.0
    0.001669 714.79205 609.79150 599.0
    0.001701 714.15936 611.15265 588.0
    0.001629 713.52728 612.81128 614.0
    0.001477 712.89563 614.80353 677.0
    0.001667 712.26434 617.17792 600.0
    0.001473 711.63354 619.99890 679.0
    0.001567 711.00317 623.35205 638.0
    0.001458 710.37317 627.34821 686.0
    0.001603 709.74390 632.13123 624.0
    0.001473 709.11475 637.89716 679.0
    0.001567 708.48621 644.90625 638.0
    0.001567 707.85815 653.24335 638.0
    0.001451 707.23035 663.99152 689.0
    0.001420 706.60321 677.60492 704.0
    0.001385 705.97638 695.28552 722.0
    0.001340 705.34991 719.03577 746.0
    0.001267 704.72412 752.17572 789.0
    0.001284 704.09869 800.72223 779.0
    0.001125 703.47351 873.15167 889.0
    0.001041 702.84906 980.28345 961.0
    0.000874 702.22491 1130.77417 1144.0
    0.000765 701.60114 1313.73010 1308.0
    0.000704 700.97797 1465.51135 1420.0
    0.000645 700.35516 1505.37744 1550.0
    0.000628 699.73273 1470.16333 1592.0
    0.000654 699.11090 1460.27844 1529.0
    0.000664 698.48944 1505.90137 1505.0
    0.000632 697.86841 1563.92285 1583.0
    0.000641 697.24786 1592.86426 1561.0
    0.000657 696.62769 1602.33557 1522.0
    0.000619 696.00787 1600.40710 1615.0
    0.000633 695.38873 1567.89441 1581.0
    0.000669 694.76996 1498.64722 1495.0
    0.000698 694.15161 1412.51660 1433.0
    0.000737 693.53369 1326.35828 1356.0
    0.000808 692.91620 1237.95276 1237.0
    0.000858 692.29907 1138.29932 1165.0
    0.000963 691.68262 1033.43225 1038.0
    0.001026 691.06647 937.96515 975.0
    0.001208 690.45081 859.93555 828.0
    0.001205 689.83551 799.62714 830.0
    0.001366 689.22058 754.02319 732.0
    0.001391 688.60638 719.66901 719.0
    0.001488 687.99243 693.59656 672.0
    0.001534 687.37903 673.49030 652.0
    0.001550 686.76599 657.69867 645.0
    0.001420 686.15338 645.03827 704.0
    0.001631 685.54114 634.69556 613.0
    0.001548 684.92957 626.11450 646.0
    0.001553 684.31830 618.90204 644.0
    0.001592 683.70752 612.78638 628.0
    0.001642 683.09729 607.56873 609.0
    0.001616 682.48724 603.08838 619.0
    0.001621 681.87769 599.18097 617.0
    0.001715 681.26886 595.65167 583.0
    0.001639 680.66022 592.36932 610.0
    0.001650 680.05206 589.35974 606.0
    0.001608 679.44452 586.66113 622.0
    0.001658 678.83716 584.22772 603.0
    0.001799 678.23035 581.97089 556.0
    0.001727 677.62408 579.85492 579.0
    0.001536 677.01807 577.89911 651.0
    0.001667 676.41260 576.11090 600.0
    0.001681 675.80768 574.47614 595.0
    0.001730 675.20300 572.97382 578.0
    0.001658 674.59888 571.92712 603.0
    0.001757 673.99530 570.65887 569.0
    0.001767 673.39209 569.47992 566.0
    0.001672 672.78931 568.38190 598.0
    0.001560 672.18695 567.35889 641.0
    0.001862 671.58490 566.57941 537.0
    0.001712 670.98358 565.70636 584.0
    0.001647 670.38257 565.03473 607.0
    0.001580 669.78198 564.31616 633.0
    0.001808 669.18182 563.68079 553.0
    0.001667 668.58215 575.85669 600.0
    0.001808 667.98279 570.71906 553.0
    0.001626 667.38409 571.87201 615.0
    0.001639 666.78577 573.28369 610.0
    0.001608 666.18787 575.08441 622.0
    0.001709 665.59039 580.66077 585.0
    0.001667 664.99341 583.99622 600.0
    0.001686 664.39667 587.64807 593.0
    0.001595 663.80066 591.31006 627.0
    0.001504 663.20496 594.87848 665.0
    0.001686 662.60974 598.78503 593.0
    0.001792 662.01495 603.39301 558.0
    0.001661 661.42059 609.07349 602.0
    0.001656 660.82660 615.98907 604.0
    0.001647 660.23322 624.48102 607.0
    0.001616 659.64020 635.26245 619.0
    0.001475 659.04767 649.28546 678.0
    0.001481 658.45551 667.82727 675.0
    0.001435 657.86371 692.82556 697.0
    0.001333 657.27271 727.51245 750.0
    0.001241 656.68182 777.49182 806.0
    0.001131 656.09149 858.97113 884.0
    0.001001 655.50171 974.88757 999.0
    0.000871 654.91211 1151.76721 1148.0
    0.000693 654.32312 1408.66699 1444.0
    0.000578 653.73462 1740.53857 1730.0
    0.000485 653.14642 2057.76172 2060.0
    0.000460 652.55872 2154.51025 2175.0
    0.000460 651.97162 2001.95935 2174.0
    0.000531 651.38470 1811.34045 1884.0
    0.000601 650.79834 1707.79236 1663.0
    0.000588 650.21259 1644.70837 1701.0
    0.000689 649.62695 1504.90039 1452.0
    0.000704 649.04199 1291.03552 1420.0
    0.000887 648.45752 1091.84045 1127.0
    0.001049 647.87341 945.38666 953.0
    0.001200 647.28961 848.15454 833.0
    0.001248 646.70648 786.54181 801.0
    0.001393 646.12366 749.02148 718.0
    0.001515 645.54126 726.73822 660.0
    0.001524 644.95941 712.21490 656.0
    0.001471 644.37799 699.71350 680.0
    0.001639 643.79688 688.65912 610.0
    0.001484 643.21637 681.70111 674.0
    0.001439 642.63629 679.60034 695.0
    0.001460 642.05646 681.00354 685.0
    0.001418 641.47736 684.75983 705.0
    0.001506 640.89844 692.23346 664.0
    0.001473 640.32025 706.17633 679.0
    0.001304 639.74231 729.58020 767.0
    0.001215 639.16486 766.95624 823.0
    0.001136 638.58789 825.90320 880.0
    0.001048 638.01129 918.11664 954.0
    0.000864 637.43506 1058.65283 1158.0
    0.000745 636.85950 1260.49170 1342.0
    0.000683 636.28424 1513.31787 1465.0
    0.000578 635.70947 1734.55261 1729.0
    0.000527 635.13513 1785.79004 1899.0
    0.000554 634.56122 1670.87512 1805.0
    0.000609 633.98767 1538.28296 1643.0
    0.000658 633.41479 1466.84497 1519.0
    0.000718 632.84222 1419.11865 1393.0
    0.000765 632.27008 1318.90637 1307.0
    0.000841 631.69843 1171.30811 1189.0
    0.000957 631.12720 1036.47852 1045.0
    0.001101 630.55627 928.08905 908.0
    0.001225 629.98602 857.11017 816.0
    0.001220 629.41614 798.10187 820.0
    0.001299 628.84674 750.21234 770.0
    0.001387 628.27771 717.07819 721.0
    0.001406 627.70911 693.46002 711.0
    0.001524 627.14093 672.95251 656.0
    0.001520 626.57336 651.36505 658.0
    0.001675 626.00610 631.23975 597.0
    0.001634 625.43945 615.88177 612.0
    0.001621 624.87299 604.17719 617.0
    0.001672 624.30707 594.75214 598.0
    0.001718 623.74176 586.43140 582.0
    0.001727 623.17676 579.04901 579.0
    0.001799 622.61206 573.04852 556.0
    0.001869 622.04803 568.18262 535.0
    0.001715 621.48438 564.59753 583.0
    0.001704 620.92108 560.39282 587.0
    0.001828 620.35840 556.41949 547.0
    0.001818 619.79602 552.97986 550.0
    0.001898 619.23401 550.13782 527.0
    0.001916 618.67273 548.16498 522.0
    0.001770 618.11169 546.28802 565.0
    0.001832 617.55103 544.74945 546.0
    0.001821 616.99103 543.48553 549.0
    0.001828 616.43134 542.45117 547.0
    0.001887 615.87201 541.61841 530.0
    0.001887 615.31335 540.97107 530.0
    0.001838 614.75500 540.50134 544.0
    0.001984 614.19702 540.20947 504.0
    0.001825 613.63965 540.10168 548.0
    0.001736 613.08264 540.28632 576.0
    0.001721 612.52606 540.59918 581.0
    0.001695 611.96997 541.16077 590.0
    0.001802 611.41418 542.01294 555.0
    0.001792 610.85907 543.21289 558.0
    0.001592 610.30432 544.88965 628.0
    0.001672 609.74994 547.06335 598.0
    0.001706 609.19611 549.94263 586.0
    0.001783 608.64264 553.76965 561.0
    0.001639 608.08954 558.90387 610.0
    0.001661 607.53705 565.87421 602.0
    0.001592 606.98492 575.45331 628.0
    0.001600 606.43329 588.71362 625.0
    0.001675 605.88208 604.08478 597.0
    0.001497 605.33130 629.32776 668.0
    0.001536 604.78082 662.75256 651.0
    0.001441 604.23108 703.91302 694.0
    0.001242 603.68164 749.93317 805.0
    0.001218 603.13263 784.80347 821.0
    0.001195 602.58405 804.75482 837.0
    0.001134 602.03595 802.76477 882.0
    0.001239 601.48816 783.33832 807.0
    0.001269 600.94104 760.21899 788.0
    0.001385 600.39429 737.64954 722.0
    0.001276 599.84796 714.21741 784.0
    0.001431 599.30219 686.10461 699.0
    0.001650 598.75659 653.88464 606.0
    0.001626 598.21149 623.49243 615.0
    0.001634 597.66718 599.18982 612.0
    0.001658 597.12292 581.38086 603.0
    0.001715 596.57928 568.95807 583.0
    0.001808 596.03613 560.71234 553.0
    0.001825 595.49329 555.73822 548.0
    0.001767 594.95105 553.44000 566.0
    0.001949 594.40918 553.23370 513.0
    0.001869 593.86761 553.81549 535.0
    0.001923 593.32672 552.87329 520.0
    0.001821 592.78619 549.63751 549.0
    0.001953 592.24597 546.06708 512.0
    0.001845 591.70642 543.71527 542.0
    0.001934 591.16718 542.43713 517.0
    0.001890 590.62842 541.00983 529.0
    0.001754 590.09009 538.82703 570.0
    0.001976 589.55219 536.66315 506.0
    0.001835 589.01465 535.22852 545.0
    0.001949 588.47772 534.67242 513.0
    0.001931 587.94116 534.93085 518.0
    0.001880 587.40509 535.93152 532.0
    0.001934 586.86938 537.65295 517.0
    0.001779 586.33417 540.14368 562.0
    0.002004 585.79932 543.52960 499.0
    0.001808 585.26508 548.03284 553.0
    0.001727 584.73120 554.01550 579.0
    0.001572 584.19775 562.04041 636.0
    0.001634 583.66479 572.97260 612.0
    0.001550 583.13220 588.09753 645.0
    0.001502 582.60004 609.20953 666.0
    0.001441 582.06848 638.59570 694.0
    0.001473 581.53723 678.82220 679.0
    0.001325 581.00647 731.65863 755.0
    0.001266 580.47614 795.10608 790.0
    0.001107 579.94617 857.52148 903.0
    0.001140 579.41681 896.16602 877.0
    0.001043 578.88782 894.80182 959.0
    0.001083 578.35925 867.89661 923.0
    0.001115 577.83118 837.83868 897.0
    0.001133 577.30353 813.97577 883.0
    0.001267 576.77618 793.69238 789.0
    0.001235 576.24963 756.63867 810.0
    0.001311 575.72321 711.95593 763.0
    0.001451 575.19733 668.40479 689.0
    0.001495 574.67200 632.10339 669.0
    0.001661 574.14685 604.29932 602.0
    0.001616 573.62231 586.18585 619.0
    0.001730 573.09833 571.22260 578.0
    0.001905 572.57458 560.30389 525.0
    0.001736 572.05133 552.24146 576.0
    0.001934 571.52869 546.30988 517.0
    0.001848 571.00623 541.89020 541.0
    0.001855 570.48438 538.60870 539.0
    0.001818 569.96301 536.22351 550.0
    0.001923 569.44196 534.57678 520.0
    0.001942 568.92139 533.57178 515.0
    0.001812 568.40137 533.15247 552.0
    0.001905 567.88165 533.29565 525.0
    0.001880 567.36255 534.00629 532.0
    0.001908 566.84375 535.31860 524.0
    0.001828 566.32544 537.29755 547.0
    0.001923 565.80756 540.04474 520.0
    0.001761 565.29010 543.71118 568.0
    0.001669 564.77301 548.51282 599.0
    0.001779 564.25659 557.59808 562.0
    0.001704 563.74048 565.91010 587.0
    0.001808 563.22485 578.24097 553.0
    0.001715 562.70959 592.93860 583.0
    0.001608 562.19482 613.20990 622.0
    0.001582 561.68042 643.71484 632.0
    0.001527 561.16663 686.22668 655.0
    0.001319 560.65320 749.90906 758.0
    0.001182 560.14020 841.87048 846.0
    0.001062 559.62769 969.56293 942.0
    0.000949 559.11560 1126.76917 1054.0
    0.000782 558.60382 1268.82837 1278.0
    0.000756 558.09271 1317.14514 1322.0
    0.000748 557.58191 1257.54834 1337.0
    0.000860 557.07166 1168.23779 1163.0
    0.000890 556.56177 1110.00879 1123.0
    0.000936 556.05231 1079.49084 1068.0
    0.000976 555.54321 1037.80591 1025.0
    0.001042 555.03479 955.45355 960.0
    0.001185 554.52667 856.59851 844.0
    0.001323 554.01904 771.31750 756.0
    0.001422 553.51184 707.37054 703.0
    0.001427 553.00494 664.29236 701.0
    0.001623 552.49884 636.17279 616.0
    0.001610 551.99286 618.76721 621.0
    0.001645 551.48743 609.73810 608.0
    0.001776 550.98254 606.32294 563.0
    0.001701 550.47791 608.64185 588.0
    0.001681 549.97382 617.33374 595.0
    0.001550 549.47021 634.08539 645.0
    0.001595 548.96692 661.61200 627.0
    0.001502 548.46417 703.59644 666.0
    0.001289 547.96185 762.17365 776.0
    0.001181 547.45996 835.22955 847.0
    0.001127 546.95868 905.68915 887.0
    0.001081 546.45770 940.99518 925.0
    0.001050 545.95715 927.93762 952.0
    0.001094 545.45697 899.86743 914.0
    0.001131 544.95721 881.48651 884.0
    0.001188 544.45819 875.67999 842.0
    0.001183 543.95941 868.82001 845.0
    0.001199 543.46112 845.25562 834.0
    0.001247 542.96320 816.05524 802.0
    0.001370 542.46570 796.05493 730.0
    0.001261 541.96875 791.70746 793.0
    0.001397 541.47229 801.20612 716.0
    0.001269 540.97620 813.52802 788.0
    0.001215 540.48053 810.52673 823.0
    0.001284 539.98535 798.03827 779.0
    0.001284 539.49048 775.32257 779.0
    0.001355 538.99609 753.91400 738.0
    0.001408 538.50238 737.21954 710.0
    0.001453 538.00897 718.71948 688.0
    0.001527 537.51599 698.58289 655.0
    0.001536 537.02344 675.56396 651.0
    0.001590 536.53131 653.05115 629.0
    0.001681 536.03961 635.23212 595.0
    0.001570 535.54846 623.19177 637.0
    0.001669 535.05774 616.72003 599.0
    0.001597 534.56738 615.33490 626.0
    0.001675 534.07751 618.72125 597.0
    0.001524 533.58795 626.92230 656.0
    0.001517 533.09924 640.45178 659.0
    0.001437 532.61072 660.51300 696.0
    0.001437 532.12250 689.26324 696.0
    0.001381 531.63489 730.35211 724.0
    0.001255 531.14764 789.64648 797.0
    0.001048 530.66089 875.95569 954.0
    0.000941 530.17468 1000.97833 1063.0
    0.000808 529.68884 1177.10559 1237.0
    0.000686 529.20331 1407.05627 1457.0
    0.000587 528.71832 1677.66724 1703.0
    0.000523 528.23376 1912.78430 1913.0
    0.000522 527.74957 1995.90845 1916.0
    0.000514 527.26611 1896.02808 1946.0
    0.000585 526.78296 1730.72681 1708.0
    0.000645 526.30011 1609.86707 1550.0
    0.000664 525.81775 1545.03088 1506.0
    0.000649 525.33594 1475.03125 1541.0
    0.000752 524.85449 1342.19519 1330.0
    0.000855 524.37360 1166.03442 1170.0
    0.000947 523.89307 1002.00079 1056.0
    0.001129 523.41296 876.41333 886.0
    0.001272 522.93323 788.34259 786.0
    0.001443 522.45404 729.34576 693.0
    0.001429 521.97522 691.27960 700.0
    0.001473 521.49707 668.25848 679.0
    0.001572 521.01917 656.69696 636.0
    0.001508 520.54181 654.93085 663.0
    0.001560 520.06470 662.46582 641.0
    0.001493 519.58820 679.11517 670.0
    0.001486 519.11218 703.49164 673.0
    0.001435 518.63654 728.34137 697.0
    0.001337 518.16132 747.58484 748.0
    0.001307 517.68658 749.15833 765.0
    0.001276 517.21228 734.51099 784.0
    0.001379 516.73822 714.53149 725.0
    0.001462 516.26501 696.69904 684.0
    0.001497 515.79199 682.51355 668.0
    0.001603 515.31946 665.96057 624.0
    0.001531 514.84741 643.99292 653.0
    0.001515 514.37573 619.57629 660.0
    0.001742 513.90448 597.56738 574.0
    0.001761 513.43384 580.76685 568.0
    0.001767 512.96350 570.04272 566.0
    0.001692 512.49365 568.69434 591.0
    0.001773 512.02423 571.07965 564.0
    0.001832 511.55524 580.53375 546.0
    0.001724 511.08655 596.56793 580.0
    0.001852 510.61871 614.66583 540.0
    0.001650 510.15100 623.95917 606.0
    0.001736 509.68378 618.30017 576.0
    0.001754 509.21704 602.12811 570.0
    0.001859 508.75073 588.41663 538.0
    0.001776 508.28488 581.00824 563.0
    0.001905 507.81955 576.22559 525.0
    0.001736 507.35449 566.71460 576.0
    0.001845 506.88995 552.40350 542.0
    0.001869 506.42587 537.41882 535.0
    0.001957 505.96216 525.17682 511.0
    0.001855 505.49915 516.27191 539.0
    0.002000 505.03638 502.35928 500.0
    0.001965 504.57407 499.69919 509.0
    0.002141 504.11212 497.59183 467.0
    0.001898 503.65070 496.61774 527.0
    0.002041 503.18973 496.54971 490.0
    0.001894 502.72928 497.28574 528.0
    0.001942 502.26923 498.81863 515.0
    0.001908 501.80957 501.73993 524.0
    0.002012 501.35028 505.18927 497.0
    0.001949 500.89154 509.91965 513.0
    0.001832 500.43317 516.35559 546.0
    0.001992 499.97546 525.16809 502.0
    0.001953 499.51807 537.43427 512.0
    0.001786 499.06110 554.75146 560.0
    0.001799 498.60446 579.35388 556.0
    0.001585 498.14838 614.04102 631.0
    0.001495 497.69275 661.65198 669.0
    0.001285 497.23767 723.14478 778.0
    0.001266 496.78290 791.13306 790.0
    0.001277 496.32861 847.91132 783.0
    0.001174 495.87476 865.38416 852.0
    0.001136 495.42123 842.05109 880.0
    0.001185 494.96820 805.19006 844.0
    0.001266 494.51584 776.92828 790.0
    0.001412 494.06375 760.30786 708.0
    0.001441 493.61212 743.20782 694.0
    0.001368 493.16095 711.94476 731.0
    0.001418 492.71011 670.31177 705.0
    0.001548 492.25998 630.54468 646.0
    0.001658 491.81003 600.43097 603.0
    0.001647 491.36063 579.99164 607.0
    0.001704 490.91165 570.21802 587.0
    0.001634 490.46313 570.10675 612.0
    0.001783 490.01489 579.41803 561.0
    0.001618 489.56750 597.07031 618.0
    0.001565 489.12024 618.54791 639.0
    0.001515 488.67349 631.70361 660.0
    0.001493 488.22717 626.59662 670.0
    0.001522 487.78134 608.76227 657.0
    0.001637 487.33594 591.38806 611.0
    0.001590 486.89105 580.81116 629.0
    0.001721 486.44644 574.73083 581.0
    0.001916 486.00235 565.84912 522.0
    0.001845 485.55872 550.23450 542.0
    0.001825 485.11554 531.85175 548.0
    0.002083 484.67261 515.53687 480.0
    0.001972 484.23056 502.93210 507.0
    0.002033 483.78873 493.73618 492.0
    0.002174 483.34723 487.19376 460.0
    0.002119 482.90628 482.58875 472.0
    0.002212 482.46576 479.36572 452.0
    0.002132 482.02576 477.16269 469.0
    0.002037 481.58612 475.76932 491.0
    0.002179 481.14694 475.10159 459.0
    0.002110 480.70813 475.18057 474.0
    0.001984 480.26981 473.03979 504.0
    0.001859 479.83188 475.25174 538.0
    0.002062 479.39462 478.87469 485.0
    0.002132 478.95767 484.26965 469.0
    0.001828 478.52115 491.56445 547.0
    0.002123 478.08508 498.59308 471.0
    0.001748 477.64938 507.90659 572.0
    0.002016 477.21417 518.74792 496.0
    0.001825 476.77954 530.00275 548.0
    0.001838 476.34521 538.76184 544.0
    0.001808 475.91138 540.08557 553.0
    0.001852 475.47797 533.82587 540.0
    0.001880 475.04492 524.86841 532.0
    0.001880 474.61234 517.78699 532.0
    0.001996 474.18042 512.82904 501.0
    0.001969 473.74878 507.88104 508.0
    0.001880 473.31760 499.44336 532.0
    0.001931 472.88687 490.26981 518.0
    0.002160 472.45651 481.48846 463.0
    0.002160 472.02664 474.38611 463.0
    0.002398 471.59732 469.14642 417.0
    0.002075 471.16837 465.51776 482.0
    0.002252 470.73984 462.66458 444.0
    0.002045 470.31177 461.30457 489.0
    0.002033 469.88397 460.53436 492.0
    0.002242 469.45703 459.99124 446.0
    0.001996 469.03021 459.33777 501.0
    0.002203 468.60394 461.11661 454.0
    0.002062 468.17810 460.14578 485.0
    0.002227 467.75269 459.31647 449.0
    0.002137 467.32773 458.73605 468.0
    0.002088 466.90329 458.33398 479.0
    0.002155 466.47922 457.96829 464.0
    0.001908 466.05551 458.95169 524.0
    0.002141 465.63232 458.71616 467.0
    0.002075 465.20959 460.28979 482.0
    0.001988 464.78714 460.73578 503.0
    0.002062 464.36554 461.55811 485.0
    0.002257 463.94412 462.73322 443.0
    0.002174 463.52310 464.15659 460.0
    0.001972 463.10260 465.69449 507.0
    0.002242 462.68253 468.07895 446.0
    0.002119 462.26288 470.27682 472.0
    0.002188 461.84378 473.22375 457.0
    0.002000 461.42505 477.17825 500.0
    0.002079 461.00668 481.78598 481.0
    0.001845 460.58884 488.81320 542.0
    0.002004 460.17145 497.82806 499.0
    0.001957 459.75439 509.64545 511.0
    0.001825 459.33804 526.95935 548.0
    0.001637 458.92200 545.23999 611.0
    0.001610 458.50635 563.66693 621.0
    0.001634 458.09109 578.23993 612.0
    0.001590 457.67636 585.97961 629.0
    0.001637 457.26218 589.91455 611.0
    0.001656 456.84833 597.37927 604.0
    0.001534 456.43491 611.21649 652.0
    0.001531 456.02197 633.89496 653.0
    0.001393 455.60938 666.14966 718.0
    0.001307 455.19724 709.01221 765.0
    0.001206 454.78577 763.43219 829.0
    0.001175 454.37457 822.55005 851.0
    0.001119 453.96384 863.78308 894.0
    0.001127 453.55356 865.28943 887.0
    0.001149 453.14371 837.53644 870.0
    0.001263 452.73425 811.04407 792.0
    0.001238 452.32538 804.45441 808.0
    0.001193 451.91687 817.80548 838.0
    0.001174 451.50879 837.38202 852.0
    0.001211 451.10117 847.80505 826.0
    0.001247 450.69400 842.57379 802.0
    0.001241 450.28711 816.87811 806.0
    0.001302 449.88098 775.96771 768.0
    0.001357 449.47513 732.56726 737.0
    0.001439 449.06973 702.30963 695.0
    0.001508 448.66479 687.46582 663.0
    0.001541 448.26028 681.16516 649.0
    0.001441 447.85629 673.35242 694.0
    0.001548 447.45267 663.61523 646.0
    0.001504 447.04944 658.33728 665.0
    0.001565 446.64670 666.72064 639.0
    0.001437 446.24442 693.24438 696.0
    0.001274 445.84244 739.03876 785.0
    0.001135 445.44125 798.74719 881.0
    0.001147 445.04028 855.36121 872.0
    0.001166 444.63974 879.10724 858.0
    0.001139 444.23965 861.93536 878.0
    0.001220 443.84003 823.89124 820.0
    0.001258 443.44086 791.28094 795.0
    0.001408 443.04221 774.52905 710.0
    0.001353 442.64392 765.77576 739.0
    0.001361 442.24609 746.49225 735.0
    0.001414 441.84863 709.74988 707.0
    0.001524 441.45169 664.01294 656.0
    0.001613 441.05508 621.47687 620.0
    0.001715 440.65918 589.39233 583.0
    0.001931 440.26355 564.82080 518.0
    0.001894 439.86841 546.18451 528.0
    0.001905 439.47360 532.42114 525.0
    0.002083 439.07932 521.90887 480.0
    0.001961 438.68549 514.37018 510.0
    0.001969 438.29214 510.36511 508.0
    0.002123 437.89920 508.34073 471.0
    0.001996 437.50671 505.02649 501.0
    0.001876 437.11456 508.47275 533.0
    0.001980 436.72287 512.31744 505.0
    0.001887 436.33188 514.66522 530.0
    0.001957 435.94113 518.92841 511.0
    0.001969 435.55084 525.05524 508.0
    0.001845 435.16101 534.88165 542.0
    0.001880 434.77164 550.29846 532.0
    0.001852 434.38260 571.95453 540.0
    0.001653 433.99417 601.25177 605.0
    0.001631 433.60611 642.70367 613.0
    0.001464 433.21851 699.60565 683.0
    0.001311 432.83133 771.52759 763.0
    0.001200 432.44461 852.40991 833.0
    0.001127 432.05820 922.69421 887.0
    0.001034 431.67258 957.84314 967.0
    0.001019 431.28711 949.59222 981.0
    0.001074 430.90216 913.03351 931.0
    0.001166 430.51767 871.91388 858.0
    0.001232 430.13361 842.10840 812.0
    0.001297 429.75000 820.33679 771.0
    0.001279 429.36688 793.34497 782.0
    0.001326 428.98410 753.34869 754.0
    0.001456 428.60184 703.93042 687.0
    0.001563 428.22000 654.74426 640.0
    0.001736 427.83859 613.71814 576.0
    0.001764 427.45752 583.26105 567.0
    0.001721 427.07724 562.63367 581.0
    0.001779 426.69711 550.31122 562.0
    0.001852 426.31747 545.14026 540.0
    0.001883 425.93832 546.62842 531.0
    0.001706 425.55960 555.09644 586.0
    0.001709 425.18140 571.41608 585.0
    0.001776 424.80356 595.39178 563.0
    0.001529 424.42618 631.12506 654.0
    0.001475 424.04916 674.35931 678.0
    0.001439 423.67267 717.55371 695.0
    0.001294 423.29654 739.75024 773.0
    0.001406 422.92108 731.97156 711.0
    0.001387 422.54593 710.79034 721.0
    0.001403 422.17120 691.79456 713.0
    0.001399 421.79684 684.69617 715.0
    0.001511 421.42300 688.45386 662.0
    0.001449 421.04962 692.13940 690.0
    0.001437 420.67676 688.52246 696.0
    0.001441 420.30426 681.20282 694.0
    0.001462 419.93222 669.30756 684.0
    0.001453 419.56061 652.12872 688.0
    0.001541 419.18936 632.92303 649.0
    0.001592 418.81857 619.08575 628.0
    0.001678 418.44846 614.80261 596.0
    0.001560 418.07861 619.28815 641.0
    0.001575 417.70923 627.66150 635.0
    0.001558 417.34027 634.18701 642.0
    0.001595 416.97171 638.41840 627.0
    0.001570 416.60373 644.17346 637.0
    0.001577 416.23615 653.04272 634.0
    0.001517 415.86896 662.97699 659.0
    0.001490 415.50226 671.25262 671.0
    0.001447 415.13599 676.01740 691.0
    0.001376 414.77002 686.42432 727.0
    0.001381 414.40485 709.37714 724.0
    0.001292 414.03983 756.53223 774.0
    0.001222 413.67532 839.40704 818.0
    0.001130 413.31128 955.65680 885.0
    0.000910 412.94766 1054.33813 1099.0
    0.000948 412.58453 1059.15967 1055.0
    0.000993 412.22186 1003.03546 1007.0
    0.001024 411.85953 989.00665 977.0
    0.000956 411.49771 1050.97131 1046.0
    0.000861 411.13632 1173.92786 1161.0
    0.000805 410.77539 1295.25122 1242.0
    0.000763 410.41476 1316.74951 1310.0
    0.000896 410.05490 1218.78882 1116.0
    0.000951 409.69531 1088.47339 1052.0
    0.001042 409.33609 989.36285 960.0
    0.001064 408.97739 934.65912 940.0
    0.001094 408.61911 907.50739 914.0
    0.001178 408.26126 875.01208 849.0
    0.001230 407.90396 817.04004 813.0
    0.001406 407.54703 742.67316 711.0
    0.001538 407.19046 672.45605 650.0
    0.001684 406.83441 614.75299 594.0
    0.001764 406.47876 572.95062 567.0
    0.002092 406.12372 542.85608 478.0
    0.001961 405.76901 521.26233 510.0
    0.002110 405.41473 505.44958 474.0
    0.002193 405.06085 493.34204 456.0
    0.002101 404.70746 482.89438 476.0
    0.002079 404.35452 474.84274 481.0
    0.002083 404.00211 468.13031 480.0
    0.002212 403.65005 462.53690 452.0
    0.002128 403.29846 457.82556 470.0
    0.002141 402.94730 453.74304 467.0
    0.002033 402.59653 450.12592 492.0
    0.002237 402.24622 446.85468 447.0
    0.002079 401.89651 443.96713 481.0
    0.002421 401.54712 441.46671 413.0
    0.002326 401.19821 439.31317 430.0
    0.002105 400.84970 437.42368 475.0
    0.002304 400.50159 435.73096 434.0
    0.002451 400.15399 434.17825 408.0
    0.002278 399.80692 432.79251 439.0
    0.002198 399.46021 431.59555 455.0
    0.002381 399.11392 430.58716 420.0
    0.002703 398.76810 429.74106 370.0
    0.002326 398.42273 429.70499 430.0
    0.002188 398.07767 429.14340 457.0
    0.002232 397.73331 428.71597 448.0
    0.002294 397.38925 428.44980 436.0
    0.002268 397.04565 428.37161 441.0
    0.002278 396.70251 429.04697 439.0
    0.002155 396.35980 429.43576 464.0
    0.002174 396.01761 430.43930 460.0
    0.002252 395.67572 430.63058 444.0
    0.002096 395.33435 432.00131 477.0
    0.002320 394.99341 433.89236 431.0
    0.002315 394.65292 436.33994 432.0
    0.002237 394.31274 439.73386 447.0
    0.002137 393.97336 443.79553 468.0
    0.002174 393.63419 448.31894 460.0
    0.002045 393.29544 455.14996 489.0
    0.002000 392.95718 463.93481 500.0
    0.002045 392.61935 474.99313 489.0
    0.002070 392.28198 488.66519 483.0
    0.001901 391.94510 504.77707 526.0
    0.001880 391.60861 522.37152 532.0
    0.001976 391.27252 539.03284 506.0
    0.001845 390.93692 551.16785 542.0
    0.001812 390.60178 555.92706 552.0
    0.001776 390.26700 553.62524 563.0
    0.001742 389.93286 547.57843 574.0
    0.001976 389.59906 541.30695 506.0
    0.001965 389.26569 536.41394 509.0
    0.001883 388.93268 532.42255 531.0
    0.001905 388.60019 528.05072 525.0
    0.001779 388.26816 522.99176 562.0
    0.001927 387.93665 518.66571 519.0
    0.001842 387.60550 517.18109 543.0
    0.001946 387.27478 519.68604 514.0
    0.001873 386.94446 524.83948 534.0
    0.001898 386.61459 527.85870 527.0
    0.001887 386.28534 523.53668 530.0
    0.001825 385.95639 511.41125 548.0
    0.001996 385.62793 499.75760 501.0
    0.001748 385.29987 491.80151 572.0
    0.001862 384.97223 487.97369 537.0
    0.001748 384.64508 486.51987 572.0
    0.001675 384.31845 485.32791 597.0
    0.001812 383.99219 479.84491 552.0
    0.001953 383.66635 475.03073 512.0
    0.002016 383.34097 472.78821 496.0
    0.002053 383.01608 474.26358 487.0
    0.001866 382.69147 479.70544 536.0
    0.001894 382.36755 488.18234 528.0
    0.001905 382.04395 497.80927 525.0
    0.001984 381.72079 503.35056 504.0
    0.001946 381.39810 503.02594 514.0
    0.002208 381.07587 498.41977 453.0
    0.002304 380.75397 492.61761 434.0
    0.002242 380.43274 488.12396 446.0
    0.002049 380.11176 484.73651 488.0
    0.002062 379.79126 480.86685 485.0
    0.002128 379.47122 475.03683 470.0
    0.002232 379.15152 467.38867 448.0
    0.002049 378.83255 459.15692 488.0
    0.002141 378.51385 452.29898 467.0
    0.002415 378.19553 446.39331 414.0
    0.002381 377.87772 441.75873 420.0
    0.002278 377.56036 438.36823 439.0
    0.002309 377.24344 436.27686 433.0
    0.002381 376.92700 435.41391 420.0
    0.002326 376.61099 435.55276 430.0
    0.002288 376.29535 437.50229 437.0
    0.002326 375.98019 439.01981 430.0
    0.002137 375.66550 441.36890 468.0
    0.002137 375.35117 445.72150 468.0
    0.002183 375.03748 451.90152 458.0
    0.001972 374.72412 461.57605 507.0
    0.002008 374.41119 476.48544 498.0
    0.002092 374.09866 497.14420 478.0
    0.001852 373.78662 525.92029 540.0
    0.001724 373.47504 556.95685 580.0
    0.001704 373.16397 581.41071 587.0
    0.001712 372.85324 585.65857 584.0
    0.001818 372.54300 570.99854 550.0
    0.001898 372.23312 553.63110 527.0
    0.001890 371.92377 544.54681 529.0
    0.001852 371.61481 544.38416 540.0
    0.001923 371.30643 548.68610 520.0
    0.001835 370.99841 547.30176 545.0
    0.001992 370.69083 533.15479 502.0
    0.001890 370.38367 512.84174 529.0
    0.001957 370.07693 493.39948 511.0
    0.001992 369.77072 478.68008 502.0
    0.002123 369.46494 468.68011 471.0
    0.002146 369.15955 461.83243 466.0
    0.002232 368.85464 456.38992 448.0
    0.002217 368.55017 451.70782 451.0
    0.002075 368.24603 447.99405 482.0
    0.002114 367.94254 445.76376 473.0
    0.002278 367.63940 444.50293 439.0
    0.002217 367.33670 445.68155 451.0
    0.002237 367.03445 448.65683 447.0
    0.002222 366.73264 453.72607 450.0
    0.002101 366.43121 461.18771 476.0
    0.002114 366.13043 471.75479 473.0
    0.001835 365.82990 486.61465 545.0
    0.001838 365.52988 507.03931 544.0
    0.001792 365.23029 534.42224 558.0
    0.001754 364.93115 569.26605 570.0
    0.001678 364.63235 609.25439 596.0
    0.001517 364.33426 649.64728 659.0
    0.001346 364.03641 689.52802 743.0
    0.001443 363.73904 732.63959 693.0
    0.001311 363.44214 777.44214 763.0
    0.001159 363.14566 813.19574 863.0
    0.001202 362.84964 829.34998 832.0
    0.001235 362.55411 823.45526 810.0
    0.001305 362.25897 801.52405 766.0
    0.001285 361.96420 776.42700 778.0
    0.001282 361.66998 757.25464 780.0
    0.001353 361.37610 741.90948 739.0
    0.001387 361.08286 722.41162 721.0
    0.001471 360.78995 694.46869 680.0
    0.001590 360.49747 660.07715 629.0
    0.001590 360.20538 625.44055 629.0
    0.001718 359.91382 595.48206 582.0
    0.001783 359.62268 572.36688 561.0
    0.001946 359.33203 554.07037 514.0
    0.001808 359.04181 536.91931 553.0
    0.002008 358.75198 519.17493 498.0
    0.001988 358.46259 501.36316 503.0
    0.002101 358.17365 485.80380 476.0
    0.002273 357.88513 473.38489 440.0
    0.002315 357.59723 464.24588 432.0
    0.002353 357.30963 456.52170 425.0
    0.002364 357.02252 450.27496 423.0
    0.002381 356.73581 443.88077 420.0
    0.002381 356.44952 437.75827 420.0
    0.002381 356.16373 432.67987 420.0
    0.002558 355.87842 428.88150 391.0
    0.002398 355.59351 425.55032 417.0
    0.002336 355.30905 423.57178 428.0
    0.002481 355.02499 420.65036 403.0
    0.002525 354.74130 417.98416 396.0
    0.002427 354.45834 416.02527 412.0
    0.002242 354.17563 414.82782 446.0
    0.002364 353.89337 414.02911 423.0
    0.002469 353.61157 413.01352 405.0
    0.002392 353.33020 411.75818 418.0
    0.002532 353.04932 409.56290 395.0
    0.002375 352.76889 407.31613 421.0
    0.002725 352.48880 405.39151 367.0
    0.002451 352.20926 403.88562 408.0
    0.002481 351.93011 402.69302 403.0
    0.002500 351.65143 402.20718 400.0
    0.002481 351.37308 401.62576 403.0
    0.002364 351.09543 400.90717 423.0
    0.002488 350.81802 400.46506 402.0
    0.002439 350.54114 400.95370 410.0
    0.002278 350.26465 401.38382 439.0
    0.002141 349.98862 402.38968 467.0
    0.002421 349.71307 404.40613 413.0
    0.002538 349.43799 407.30112 394.0
    0.002494 349.16330 411.75497 401.0
    0.002445 348.88901 417.58817 409.0
    0.002151 348.61520 425.89252 465.0
    0.002114 348.34186 436.33356 473.0
    0.002198 348.06882 448.47382 455.0
    0.002257 347.79654 459.29056 443.0
    0.002227 347.52451 464.90298 449.0
    0.002119 347.25287 463.13095 472.0
    0.002203 346.98175 456.83246 454.0
    0.002252 346.71106 450.94345 444.0
    0.002309 346.44089 447.97388 433.0
    0.002146 346.17108 448.08563 466.0
    0.002119 345.90173 449.13083 472.0
    0.002193 345.63281 448.51682 456.0
    0.002375 345.36432 446.22705 421.0
    0.002525 345.09625 443.62842 396.0
    0.002252 344.82877 442.91959 444.0
    0.002558 344.56165 445.33142 391.0
    0.002227 344.29495 451.45508 449.0
    0.002257 344.02872 461.44608 443.0
    0.002146 343.76288 473.44263 466.0
    0.002028 343.49753 489.97949 493.0
    0.002041 343.23267 506.53137 490.0
    0.001901 342.96823 518.97339 526.0
    0.001894 342.70419 524.50433 528.0
    0.001727 342.44061 525.12933 579.0
    0.001842 342.17746 526.06049 543.0
    0.001818 341.91473 531.75549 550.0
    0.001942 341.65259 543.32385 515.0
    0.001828 341.39081 558.09027 547.0
    0.001883 341.12943 569.76324 531.0
    0.001828 340.86853 574.45276 547.0
    0.001736 340.60806 575.41522 576.0
    0.001818 340.34799 580.25311 550.0
    0.001742 340.08850 591.62555 574.0
    0.001773 339.82935 604.96924 564.0
    0.001689 339.57068 610.97021 592.0
    0.001631 339.31244 602.97046 613.0
    0.001821 339.05457 583.58820 549.0
    0.001704 338.79736 560.29480 587.0
    0.001923 338.54044 541.28888 520.0
    0.001984 338.28394 528.90430 504.0
    0.002049 338.02792 520.52234 488.0
    0.002079 337.77237 511.28394 481.0
    0.002183 337.51724 498.55981 458.0
    0.002128 337.26260 483.75140 470.0
    0.002278 337.00836 468.81577 439.0
    0.002242 336.75455 455.69971 446.0
    0.002123 336.50119 444.64301 471.0
    0.002398 336.24829 435.44354 417.0
    0.002342 335.99579 427.82443 427.0
    0.002299 335.74387 421.34048 435.0
    0.002375 335.49231 416.74979 421.0
    0.002625 335.24112 413.29828 381.0
    0.002451 334.99045 410.67297 408.0
    0.002331 334.74020 408.54144 429.0
    0.002732 334.49042 406.78336 366.0
    0.002433 334.24112 405.55038 411.0
    0.002632 333.99222 404.95908 380.0
    0.002404 333.74377 405.75250 416.0
    0.002315 333.49573 408.04291 432.0
    0.002494 333.24811 412.30594 401.0
    0.002439 333.00107 418.19769 410.0
    0.002494 332.75439 425.43039 401.0
    0.002488 332.50818 432.40710 402.0
    0.002421 332.26239 436.82813 413.0
    0.002506 332.01700 437.72125 399.0
    0.002433 331.77209 436.18875 411.0
    0.002203 331.52768 432.90063 454.0
    0.002364 331.28369 430.34946 423.0
    0.002392 331.04010 428.40118 418.0
    0.002809 330.79700 426.98761 356.0
    0.002309 330.55432 425.31296 433.0
    0.002451 330.31201 422.96692 408.0
    0.002410 330.07031 420.43054 415.0
    0.002381 329.82895 417.90567 420.0
    0.002252 329.58807 416.78906 444.0
    0.002646 329.34763 417.27750 378.0
    0.002146 329.10760 420.01831 466.0
    0.002381 328.86798 425.51068 420.0
    0.002404 328.62891 434.00830 416.0
    0.002273 328.39023 444.69977 440.0
    0.002128 328.15204 457.27347 470.0
    0.002232 327.91422 468.27466 448.0
    0.002033 327.67688 474.94910 492.0
    0.002247 327.43991 477.21698 445.0
    0.002146 327.20358 477.03326 466.0
    0.002119 326.96753 475.88730 472.0
    0.002217 326.73199 474.28314 451.0
    0.002203 326.49686 472.06274 454.0
    0.002128 326.26218 468.23965 470.0
    0.002155 326.02798 461.80032 464.0
    0.002404 325.79422 453.21625 416.0
    0.002252 325.56082 443.97308 444.0
    0.002410 325.32794 435.03784 415.0
    0.002132 325.09549 429.98218 469.0
    0.002457 324.86343 422.74716 407.0
    0.002347 324.63196 416.16650 426.0
    0.002564 324.40085 410.29364 390.0
    0.002141 324.17020 405.49844 467.0
    0.002525 323.93991 402.09525 396.0
    0.002571 323.71011 400.30124 389.0
    0.002597 323.48080 401.83694 385.0
    0.002591 323.25195 403.63214 386.0
    0.002646 323.02350 406.28244 378.0
    0.002421 322.79547 409.86276 413.0
    0.002421 322.56787 412.19342 413.0
    0.002364 322.34076 411.69257 423.0
    0.002725 322.11404 408.62421 367.0
    0.002639 321.88791 404.79813 379.0
    0.002513 321.66214 401.76624 398.0
    0.002481 321.43680 399.78448 403.0
    0.002695 321.21185 399.17377 371.0
    0.002695 320.98743 398.68018 371.0
    0.002299 320.76343 397.31406 435.0
    0.002660 320.53992 394.94693 376.0
    0.002571 320.31680 392.29675 389.0
    0.002710 320.09412 390.10895 369.0
    0.002660 319.87189 388.62482 376.0
    0.002538 319.65002 387.91769 394.0
    0.002558 319.42877 388.03970 391.0
    0.002710 319.20789 388.71954 369.0
    0.002681 318.98746 390.02020 373.0
    0.002451 318.76746 393.21738 408.0
    0.002387 318.54788 395.74380 419.0
    0.002463 318.32874 399.09576 406.0
    0.002500 318.11014 403.70947 400.0
    0.002481 317.89188 409.36493 403.0
    0.002364 317.67410 416.07205 423.0
    0.002358 317.45676 424.59879 424.0
    0.002193 317.23990 436.20242 456.0
    0.002183 317.02338 450.26324 458.0
    0.001852 316.80750 469.02179 540.0
    0.002083 316.59189 493.87701 480.0
    0.001757 316.37677 526.24951 569.0
    0.001698 316.16211 567.66797 589.0
    0.001570 315.94791 619.07245 637.0
    0.001401 315.73410 678.60431 714.0
    0.001404 315.52081 738.70044 712.0
    0.001271 315.30789 784.83691 787.0
    0.001323 315.09546 802.48938 756.0
    0.001239 314.88345 790.38470 807.0
    0.001321 314.67184 761.82538 757.0
    0.001504 314.46082 731.92645 665.0
    0.001527 314.25015 710.26398 655.0
    0.001575 314.03995 697.64722 635.0
    0.001658 313.83014 688.00909 603.0
    0.001471 313.62079 672.62817 680.0
    0.001658 313.41193 647.51373 603.0
    0.001597 313.20352 616.33942 626.0
    0.001733 312.99551 584.55438 577.0
    0.001862 312.78796 556.77216 537.0
    0.002028 312.58081 532.75299 493.0
    0.002193 312.37415 511.99759 456.0
    0.002217 312.16788 493.82764 451.0
    0.002179 311.96219 478.65042 459.0
    0.002193 311.75687 466.97772 456.0
    0.002375 311.55197 458.86707 421.0
    0.002353 311.34753 453.79968 425.0
    0.002262 311.14349 450.76611 442.0
    0.002294 310.93994 449.08206 436.0
    0.002326 310.73688 448.21371 430.0
    0.002179 310.53421 448.29340 459.0
    0.002268 310.33200 449.72940 441.0
    0.002268 310.13025 452.81705 441.0
    0.002326 309.92886 457.42221 430.0
    0.002132 309.72797 463.64444 469.0
    0.002119 309.52759 472.65948 472.0
    0.002041 309.32758 485.83765 490.0
    0.001818 309.12802 503.08215 550.0
    0.001739 308.92892 521.99072 575.0
    0.001724 308.73026 538.48981 580.0
    0.001736 308.53210 549.56067 576.0
    0.001629 308.33429 556.13904 614.0
    0.001667 308.13696 563.01678 600.0
    0.001706 307.94006 576.15430 586.0
    0.001678 307.74362 595.32935 596.0
    0.001712 307.54758 618.19830 584.0
    0.001661 307.35211 637.25165 602.0
    0.001543 307.15698 643.07336 648.0
    0.001427 306.96234 632.48920 701.0
    0.001675 306.76813 610.40094 597.0
    0.001799 306.57434 585.51617 556.0
    0.001623 306.38101 564.67072 616.0
    0.001887 306.18817 548.82172 530.0
    0.002045 305.99573 533.39606 489.0
    0.001972 305.80371 521.18060 507.0
    0.001842 305.61215 505.47290 543.0
    0.002132 305.42105 486.34885 469.0
    0.002028 305.23035 466.14703 493.0
    0.002227 305.04022 447.32849 449.0
    0.002096 304.85046 431.16483 477.0
    0.002392 304.66110 417.94647 418.0
    0.002732 304.47223 407.44211 366.0
    0.002660 304.28378 399.25568 376.0
    0.002500 304.09579 392.98642 400.0
    0.002625 303.90826 388.39224 381.0
    0.002457 303.72119 384.96475 407.0
    0.002941 303.53448 382.54633 340.0
    0.002611 303.34827 380.86615 383.0
    0.002725 303.16248 379.60947 367.0
    0.002841 302.97723 378.45178 352.0
    0.002591 302.79236 378.26923 386.0
    0.002703 302.60791 377.02072 370.0
    0.002933 302.42392 375.85199 341.0
    0.002653 302.24033 375.02890 377.0
    0.002732 302.05725 374.66907 366.0
    0.002618 301.87460 374.78275 382.0
    0.002890 301.69241 375.31592 346.0
    0.002564 301.51065 375.60712 390.0
    0.002564 301.32932 378.76617 390.0
    0.002519 301.14841 381.16290 397.0
    0.002632 300.96796 384.76324 380.0
    0.002500 300.78802 390.06119 400.0
    0.002427 300.60849 397.64450 412.0
    0.002463 300.42938 408.16406 406.0
    0.002463 300.25073 422.45871 406.0
    0.002208 300.07254 441.21579 453.0
    0.002096 299.89471 462.15289 477.0
    0.002049 299.71744 482.52393 488.0
    0.002058 299.54056 496.03256 486.0
    0.002041 299.36414 497.67740 490.0
    0.002217 299.18814 489.59976 451.0
    0.002041 299.01260 478.45563 490.0
    0.001972 298.83743 469.90680 507.0
    0.002203 298.66284 466.56509 454.0
    0.002058 298.48865 467.84409 486.0
    0.002141 298.31488 471.25769 467.0
    0.002392 298.14157 472.55298 418.0
    0.002257 297.96869 471.22043 443.0
    0.002188 297.79630 469.82437 457.0
    0.002128 297.62430 473.34976 470.0
    0.001953 297.45273 484.52869 512.0
    0.001862 297.28162 507.73148 537.0
    0.001704 297.11099 546.50909 587.0
    0.001639 296.94070 598.55414 610.0
    0.001650 296.77106 647.50018 606.0
    0.001582 296.60175 652.07489 632.0
    0.001764 296.43283 611.21466 567.0
    0.001792 296.26440 567.78278 558.0
    0.001916 296.09644 544.85114 522.0
    0.001972 295.92889 544.10608 507.0
    0.001792 295.76181 562.44788 558.0
    0.001642 295.59518 592.45648 609.0
    0.001623 295.42896 617.76923 616.0
    0.001767 295.26315 620.21472 566.0
    0.001721 295.09787 608.14508 581.0
    0.001733 294.93295 591.22949 577.0
    0.001661 294.76859 568.49457 602.0
    0.001949 294.60461 541.91315 513.0
    0.002000 294.44107 517.52264 500.0
    0.002049 294.27792 499.81274 488.0
    0.002075 294.11530 489.88318 482.0
    0.002105 293.95313 486.28104 475.0
    0.002141 293.79135 484.09116 467.0
    0.002193 293.63007 479.28439 456.0
    0.002012 293.46918 470.95593 497.0
    0.002045 293.30872 462.03308 489.0
    0.002475 293.14871 455.50641 404.0
    0.002203 292.98923 452.40631 454.0
    0.002320 292.83014 450.40875 431.0
    0.002227 292.67151 446.60364 449.0
    0.002375 292.51331 440.22644 421.0
    0.002545 292.35553 433.16132 393.0
    0.002439 292.19818 428.18112 410.0
    0.002331 292.04135 425.49963 429.0
    0.002315 291.88492 427.83261 432.0
    0.002364 291.72894 433.42157 423.0
    0.002494 291.57343 441.17517 401.0
    0.002364 291.41830 450.19421 423.0
    0.002232 291.26361 460.56653 448.0
    0.002155 291.10950 472.54117 464.0
    0.002058 290.95572 485.26059 486.0
    0.002004 290.80243 496.71088 499.0
    0.001996 290.64954 505.88519 501.0
    0.001984 290.49710 512.15045 504.0
    0.001912 290.34515 514.14502 523.0
    0.001980 290.19363 511.20517 505.0
    0.001996 290.04251 504.35892 501.0
    0.002083 289.89188 495.18622 480.0
    0.001992 289.74167 484.93661 502.0
    0.002179 289.59189 474.55548 459.0
    0.002217 289.44263 464.67169 451.0
    0.002033 289.29376 455.94592 492.0
    0.002364 289.14532 445.60089 423.0
    0.002364 288.99734 434.14975 423.0
    0.002469 288.84982 422.09671 405.0
    0.002538 288.70273 410.33383 394.0
    0.002381 288.55612 399.81039 420.0
    0.002398 288.40991 391.24512 417.0
    0.002538 288.26413 384.99628 394.0
    0.002433 288.11880 381.09283 411.0
    0.002801 287.97397 380.18048 357.0
    0.002532 287.82953 381.34857 395.0
    0.002646 287.68558 385.08136 378.0
    0.002611 287.54205 391.30438 383.0
    0.002315 287.39896 399.10092 432.0
    0.002632 287.25629 406.23276 380.0
    0.002551 287.11411 409.11713 392.0
    0.002577 286.97235 406.64484 388.0
    0.002695 286.83109 401.03012 371.0
    0.002532 286.69022 395.40317 395.0
    0.002445 286.54977 392.64877 409.0
    0.002584 286.40982 392.59418 387.0
    0.002342 286.27026 395.13025 427.0
    0.002326 286.13116 398.80551 430.0
    0.002439 285.99255 401.82867 410.0
    0.002625 285.85437 403.72733 381.0
    0.002457 285.71661 404.86371 407.0
    0.002410 285.57932 406.02167 415.0
    0.002457 285.44241 406.86615 407.0
    0.002212 285.30603 408.15228 452.0
    0.002597 285.17007 410.55753 385.0
    0.002309 285.03452 413.93234 433.0
    0.002398 284.89944 416.60428 417.0
    0.002375 284.76480 418.19742 421.0
    0.002304 284.63055 417.27490 434.0
    0.002500 284.49689 414.49866 400.0
    0.002358 284.36356 411.36841 424.0
    0.002725 284.23068 409.49326 367.0
    0.002294 284.09827 410.44199 436.0
    0.002538 283.96631 413.05768 394.0
    0.002410 283.83478 418.47159 415.0
    0.002342 283.70374 426.06522 427.0
    0.002105 283.57306 436.28668 475.0
    0.002342 283.44287 450.66513 427.0
    0.002075 283.31311 465.89609 482.0
    0.002088 283.18381 479.80215 479.0
    0.002058 283.05490 486.79852 486.0
    0.002141 282.92657 484.15689 467.0
    0.002128 282.79858 474.63501 470.0
    0.002242 282.67105 464.75797 446.0
    0.002137 282.54395 459.13962 468.0
    0.002278 282.41730 460.17950 439.0
    0.002128 282.29114 465.53662 470.0
    0.002273 282.16541 473.55707 440.0
    0.002299 282.04010 478.90958 435.0
    0.002268 281.91522 478.12738 441.0
    0.002227 281.79080 470.27869 449.0
    0.002294 281.66681 458.43588 436.0
    0.002410 281.54333 446.60690 415.0
    0.002288 281.42026 437.80597 437.0
    0.002370 281.29764 432.94983 422.0
    0.002342 281.17542 433.43677 427.0
    0.002247 281.05368 438.29059 445.0
    0.002041 280.93234 444.40909 490.0
    0.002217 280.81152 447.97412 451.0
    0.002227 280.69110 445.93622 449.0
    0.002299 280.57117 438.45343 435.0
    0.002160 280.45163 428.80161 463.0
    0.002398 280.33252 420.42825 417.0
    0.002212 280.21387 414.80658 452.0
    0.002336 280.09573 411.51151 428.0
    0.002457 279.97797 409.23376 407.0
    0.002262 279.86069 406.59985 442.0
    0.002273 279.74384 403.02921 440.0
    0.002475 279.62741 398.06830 404.0
    0.002545 279.51141 393.59634 393.0
    0.002538 279.39594 391.06134 394.0
    0.002525 279.28085 391.28149 396.0
    0.002591 279.16623 394.02710 386.0
    0.002558 279.05203 399.59891 391.0
    0.002513 278.93826 408.40088 398.0
    0.002257 278.82501 420.66617 443.0
    0.002273 278.71213 434.47623 440.0
    0.002299 278.59973 446.00119 435.0
    0.002227 278.48776 450.94235 449.0
    0.002114 278.37625 449.53430 473.0
    0.002179 278.26517 445.72217 459.0
    0.002451 278.15457 443.36411 408.0
    0.002033 278.04434 444.09360 492.0
    0.002119 277.93460 448.21878 472.0
    0.002016 277.82532 456.54437 496.0
    0.002058 277.71646 466.61490 486.0
    0.002053 277.60800 475.58197 487.0
    0.001949 277.50012 482.59256 513.0
    0.001908 277.39258 489.44397 524.0
    0.002066 277.28549 498.19867 484.0
    0.001961 277.17886 510.10648 510.0
    0.001972 277.07269 524.42328 507.0
    0.001802 276.96695 538.72644 555.0
    0.001812 276.86166 547.90466 552.0
    0.001637 276.75681 548.05042 611.0
    0.001869 276.65240 538.77374 535.0
    0.001821 276.54840 524.02771 549.0
    0.001880 276.44492 508.15775 532.0
    0.002188 276.34183 494.68491 457.0
    0.002079 276.23923 484.52219 481.0
    0.002041 276.13705 476.43179 490.0
    0.002242 276.03531 467.77618 446.0
    0.002237 275.93399 455.05185 447.0
    0.002174 275.83316 440.84738 460.0
    0.002183 275.73276 424.80518 458.0
    0.002538 275.63281 409.53159 394.0
    0.002604 275.53329 396.02814 384.0
    0.002632 275.43420 384.85361 380.0
    0.002532 275.33554 376.17380 395.0
    0.002899 275.23737 369.58719 345.0
    0.002915 275.13965 365.27563 343.0
    0.002639 275.04236 362.89725 379.0
    0.002778 274.94553 362.07712 360.0
    0.002857 274.84912 363.03281 350.0
    0.002688 274.75314 365.11252 372.0
    0.002809 274.65762 367.56616 356.0
    0.003077 274.56256 369.72043 325.0
    0.002591 274.46796 371.50040 386.0
    0.002915 274.37378 373.98264 343.0
    0.002674 274.28003 378.06134 374.0
    0.003185 274.18674 383.87912 314.0
    0.002500 274.09384 390.64975 400.0
    0.002604 274.00146 396.39331 384.0
    0.002688 273.90955 398.18939 372.0
    0.002584 273.81802 396.24704 387.0
    0.002551 273.72693 390.70642 392.0
    0.002778 273.63632 384.19876 360.0
    0.002625 273.54614 379.11072 381.0
    0.002618 273.45642 376.16107 382.0
    0.002387 273.36713 375.22491 419.0
    0.002646 273.27829 375.34277 378.0
    0.002786 273.18988 375.18030 359.0
    0.002571 273.10190 373.83621 389.0
    0.002646 273.01440 370.80154 378.0
    0.002778 272.92737 366.50528 360.0
    0.002639 272.84070 361.46085 379.0
    0.002899 272.75455 356.20557 345.0
    0.002674 272.66879 351.28302 374.0
    0.002740 272.58350 347.20126 365.0
    0.003030 272.49869 344.25876 330.0
    0.002994 272.41428 342.42963 334.0
    0.002717 272.33029 341.40714 368.0
    0.002959 272.24680 340.84262 338.0
    0.002639 272.16373 340.54550 379.0
    0.002825 272.08109 340.51251 354.0
    0.003012 271.99896 340.80994 332.0
    0.002817 271.91721 342.25964 355.0
    0.002865 271.83594 342.86053 349.0
    0.003185 271.75507 342.98169 314.0
    0.002778 271.67468 342.46878 360.0
    0.002874 271.59473 340.20856 348.0
    0.002950 271.51523 339.68112 339.0
    0.002817 271.43616 339.45587 355.0
    0.002976 271.35754 339.20624 336.0
    0.002801 271.27936 338.95786 357.0
    0.002976 271.20160 338.41452 336.0
    0.003012 271.12436 337.76971 332.0
    0.002755 271.04752 337.32153 363.0
    0.002625 270.97110 336.63742 381.0
    0.003012 270.89517 337.70667 332.0
    0.002825 270.81964 339.15891 354.0
    0.002994 270.74457 341.16989 334.0
    0.002933 270.66998 343.46735 341.0
    0.002786 270.59579 346.21396 359.0
    0.002801 270.52206 349.25177 357.0
    0.002762 270.44879 352.62811 362.0
    0.002915 270.37595 356.92880 343.0
    0.002778 270.30353 360.47421 360.0
    0.002532 270.23160 362.67685 395.0
    0.002591 270.16010 362.75720 386.0
    0.002755 270.08902 361.04855 363.0
    0.002770 270.01840 357.93845 361.0
    0.002591 269.94824 354.96271 386.0
    0.002667 269.87848 352.74878 375.0
    0.002695 269.80923 351.72141 371.0
    0.002841 269.74039 350.86499 352.0
    0.002786 269.67200 349.93481 359.0
    0.002342 269.60403 348.33975 427.0
    0.002770 269.53653 346.15689 361.0
    0.003155 269.46942 343.15005 317.0
    0.002849 269.40286 341.20947 351.0
    0.003030 269.33670 340.41153 330.0
    0.002710 269.27097 341.06314 369.0
    0.002778 269.20566 343.36044 360.0
    0.002703 269.14084 347.52484 370.0
    0.002632 269.07645 353.86783 380.0
    0.002660 269.01251 362.76221 376.0
    0.002674 268.94901 374.20392 374.0
    0.002513 268.88593 388.29984 398.0
    0.002564 268.82330 403.08118 390.0
    0.002387 268.76114 414.92401 419.0
    0.002160 268.69943 419.86926 463.0
    0.002445 268.63815 416.42755 409.0
    0.002404 268.57730 408.20380 416.0
    0.002519 268.51691 399.75641 397.0
    0.002481 268.45697 394.16177 403.0
    0.002353 268.39746 392.51111 425.0
    0.002500 268.33841 394.37180 400.0
    0.002347 268.27982 398.04672 426.0
    0.002433 268.22165 401.16870 411.0
    0.002525 268.16391 403.42697 396.0
    0.002336 268.10663 403.40277 428.0
    0.002247 268.04977 403.69363 445.0
    0.002457 267.99341 404.78546 407.0
    0.002545 267.93747 405.80344 393.0
    0.002481 267.88196 406.55560 403.0
    0.002469 267.82690 408.02039 405.0
    0.002488 267.77228 412.06290 402.0
    0.002427 267.71811 419.74765 412.0
    0.002415 267.66440 430.87799 414.0
    0.002387 267.61111 442.00027 419.0
    0.002165 267.55829 447.43506 462.0
    0.002299 267.50589 444.50140 435.0
    0.002404 267.45395 434.30072 416.0
    0.002451 267.40247 421.28198 408.0
    0.002475 267.35138 409.44424 404.0
    0.002445 267.30081 401.07428 409.0
    0.002469 267.25061 396.45490 405.0
    0.002611 267.20090 394.66510 383.0
    0.002770 267.15164 392.61240 361.0
    0.002597 267.10278 388.35135 385.0
    0.002660 267.05441 381.38620 376.0
    0.002577 267.00647 372.98364 388.0
    0.002809 266.95895 364.71313 356.0
    0.002833 266.91190 357.50049 353.0
    0.002653 266.86530 351.89349 377.0
    0.002660 266.81915 348.09042 376.0
    0.003049 266.77341 346.08191 328.0
    0.002994 266.72815 345.76541 334.0
    0.002865 266.68332 346.99255 349.0
    0.002639 266.63892 349.61295 379.0
    0.002703 266.59497 353.57849 370.0
    0.002809 266.55148 358.88428 356.0
    0.002591 266.50842 365.51312 386.0
    0.002618 266.46582 374.05023 382.0
    0.002488 266.42368 383.51184 402.0
    0.002513 266.38193 393.20569 398.0
    0.002494 266.34067 402.38623 401.0
    0.002278 266.29984 410.47910 439.0
    0.002639 266.25946 418.39944 379.0
    0.002469 266.21951 427.38626 405.0
    0.002141 266.18002 438.40823 467.0
    0.002273 266.14096 452.73511 440.0
    0.001894 266.10236 469.01187 528.0
    0.001980 266.06421 483.97733 505.0
    0.002141 266.02649 492.46146 467.0
    0.002012 265.98923 491.20358 497.0
    0.002227 265.95239 481.85458 449.0
    0.002088 265.91599 469.93271 479.0
    0.002217 265.88007 460.45685 451.0
    0.002283 265.84457 456.23355 438.0
    0.002203 265.80951 457.99048 454.0
    0.002101 265.77493 464.45166 476.0
    0.002020 265.74075 472.17050 495.0
    0.002024 265.70703 475.92801 494.0
    0.002165 265.67377 471.41727 462.0
    0.002062 265.64093 457.88028 485.0
    0.002326 265.60855 438.91003 430.0
    0.002513 265.57663 419.54919 398.0
    0.002457 265.54514 403.39651 407.0
    0.002347 265.51407 391.59113 426.0
    0.002545 265.48349 384.06693 393.0
    0.002653 265.45331 379.54706 377.0
    0.002532 265.42358 375.83466 395.0
    0.002445 265.39435 370.91376 409.0
    0.002976 265.36551 363.84860 336.0
    0.003030 265.33713 355.82407 330.0
    0.003155 265.30920 348.33270 317.0
    0.003077 265.28171 342.26675 325.0
    0.003401 265.25464 337.60760 294.0
    0.002899 265.22806 334.22754 345.0
    0.003003 265.20187 331.74506 333.0
    0.002994 265.17618 330.01114 334.0
    0.003086 265.15091 329.18939 324.0
    0.002882 265.12607 329.40884 347.0
    0.003115 265.10168 330.89694 321.0
    0.003086 265.07779 333.64465 324.0
    0.003215 265.05429 336.67447 311.0
    0.002841 265.03125 340.24350 352.0
    0.002959 265.00864 343.53027 338.0
    0.002890 264.98648 345.24060 346.0
    0.002681 264.96475 345.22543 373.0
    0.003049 264.94348 343.64929 328.0
    0.003058 264.92267 340.72839 327.0
    0.003226 264.90228 337.08167 310.0
    0.003106 264.88235 333.60825 322.0
    0.002849 264.86288 330.84946 351.0
    0.002907 264.84381 328.99847 344.0
    0.002762 264.82523 326.87866 362.0
    0.002924 264.80707 324.43509 342.0
    0.003300 264.78937 321.59818 303.0
    0.00356 264.77209 318.35052 281.0
    0.002985 264.75528 314.74249 335.0
    0.002732 264.73889 311.18396 366.0
    0.003215 264.72296 307.86993 311.0
    0.003106 264.70749 305.10782 322.0
    0.002976 264.69241 303.06799 336.0
    0.003086 264.67783 302.35464 324.0
    0.002933 264.66367 301.13599 341.0
    0.003115 264.64996 300.37027 321.0
    0.003058 264.63669 300.07846 327.0
    0.003145 264.62390 300.32809 318.0
    0.002747 264.61151 301.20648 364.0
    0.002967 264.59958 302.51587 337.0
    0.003185 264.58810 304.58041 314.0
    0.003289 264.57706 307.17923 304.0
    0.003021 264.56644 310.90033 331.0
    0.003049 264.55630 314.07291 328.0
    0.003175 264.54660 317.59055 315.0
    0.003257 264.53732 320.72537 307.0
    0.002924 264.52850 322.27393 342.0
    0.002907 264.52014 322.94333 344.0
    0.002899 264.51221 323.14722 345.0
    0.002817 264.50473 323.45871 355.0
    0.002950 264.49768 323.96713 339.0
    0.003135 264.49109 324.30005 319.0
    0.003125 264.48492 323.87402 320.0
    0.003040 264.47925 323.36694 329.0
    0.002941 264.47397 321.91586 340.0
    0.002882 264.46915 319.91327 347.0
    0.002976 264.46478 317.74713 336.0
    0.002976 264.46085 315.77350 336.0
    0.003049 264.45737 314.16376 328.0
    0.002933 264.45432 312.89301 341.0
    0.003077 264.45172 311.83145 325.0
    0.003226 264.44958 311.00381 310.0
    0.003125 264.44788 310.20862 320.0
    0.00355 264.44659 309.70392 282.0
    0.003236 264.44580 309.65231 309.0
    0.003040 264.44543 310.18658 329.0
    0.003289 264.44550 311.41415 304.0
    0.003125 264.44601 313.45203 320.0
    0.002994 264.44696 316.45761 334.0
    0.002825 264.44839 320.65958 354.0
    0.002857 264.45026 326.43915 350.0
    0.002933 264.45255 334.10614 341.0
    0.003058 264.45529 344.24854 327.0
    0.002545 264.45847 357.47256 393.0
    0.002646 264.46210 374.37421 378.0
    0.002375 264.46616 395.06177 421.0
    0.002268 264.47067 418.72424 441.0
    0.002198 264.47565 442.41016 455.0
    0.002092 264.48105 460.38736 478.0
    0.002208 264.48691 468.12579 453.0
    0.002217 264.49319 464.51590 451.0
    0.002179 264.49994 453.92535 459.0
    0.002294 264.50714 442.10678 436.0
    0.002387 264.51477 433.08795 419.0
    0.002331 264.52286 428.38177 429.0
    0.002096 264.53137 427.56921 477.0
    0.002404 264.54031 428.66150 416.0
    0.002268 264.54974 428.45059 441.0
    0.002427 264.55960 425.11267 412.0
    0.002597 264.56989 418.60580 385.0
    0.002415 264.58063 411.08585 414.0
    0.002506 264.59183 405.13696 399.0
    0.002488 264.60345 402.07455 402.0
    0.002410 264.61554 401.73410 415.0
    0.002392 264.62805 402.80646 418.0
    0.002364 264.64102 403.53473 423.0
    0.002639 264.65445 402.37491 379.0
    0.002488 264.66827 398.35541 402.0
    0.002457 264.68259 391.60880 407.0
    0.002833 264.69733 383.48566 353.0
    0.002793 264.71252 375.98593 358.0
    0.002817 264.72815 370.47516 355.0
    0.002564 264.74423 367.26514 390.0
    0.002755 264.76074 365.84479 363.0
    0.002740 264.77771 365.31931 365.0
    0.002801 264.79514 365.16425 357.0
    0.002725 264.81299 364.08057 367.0
    0.002755 264.83130 362.37607 363.0
    0.002703 264.85004 360.65073 370.0
    0.002833 264.86923 359.65042 353.0
    0.002564 264.88885 359.58453 390.0
    0.002857 264.90894 360.30984 350.0
    0.002762 264.92947 360.95673 362.0
    0.002703 264.95044 360.65869 370.0
    0.002817 264.97183 359.08496 355.0
    0.002513 264.99371 356.00140 398.0
    0.002597 265.01602 352.51178 385.0
    0.002747 265.03876 348.68295 364.0
    0.002506 265.06192 345.03702 399.0
    0.002653 265.08557 342.45886 377.0
    0.002933 265.10965 340.51117 341.0
    0.002924 265.13419 338.86292 342.0
    0.002924 265.15918 337.12936 342.0
    0.003356 265.18457 335.09595 298.0
    0.002786 265.21042 332.97742 359.0
    0.002899 265.23672 330.96356 345.0
    0.002849 265.26349 329.18060 351.0
    0.002890 265.29068 327.97128 346.0
    0.002967 265.31833 327.30795 337.0
    0.002681 265.34641 326.95212 373.0
    0.002725 265.37491 326.55093 367.0
    0.003145 265.40390 325.99658 318.0
    0.002907 265.43332 324.97739 344.0
    0.002890 265.46317 323.83340 346.0
    0.003195 265.49350 322.41937 313.0
    0.003040 265.52423 320.65878 329.0
    0.003236 265.55542 318.26654 309.0
    0.003058 265.58707 316.24533 327.0
    0.002967 265.61914 314.52048 337.0
    0.003106 265.65167 313.14771 322.0
    0.002755 265.68466 312.20251 363.0
    0.002985 265.71808 311.48544 335.0
    0.003012 265.75192 311.20059 332.0
    0.002959 265.78622 311.49414 338.0
    0.003205 265.82098 312.20316 312.0
    0.002950 265.85620 313.56680 339.0
    0.002941 265.89185 315.85522 340.0
    0.002915 265.92792 319.19196 343.0
    0.003003 265.96445 323.23969 333.0
    0.003021 266.00140 326.97815 331.0
    0.003115 266.03885 328.84717 321.0
    0.002725 266.07672 327.93060 367.0
    0.002950 266.11502 324.58978 339.0
    0.002786 266.15378 320.33304 359.0
    0.003040 266.19296 316.56247 329.0
    0.003012 266.23260 314.00314 332.0
    0.003086 266.27267 312.81345 324.0
    0.002833 266.31323 312.74203 353.0
    0.003247 266.35422 313.16275 308.0
    0.002950 266.39560 313.22202 339.0
    0.003145 266.43747 312.48996 318.0
    0.003021 266.47980 310.67981 331.0
    0.003300 266.52255 308.70273 303.0
    0.003460 266.56573 307.33511 289.0
    0.002915 266.60938 306.42877 343.0
    0.003021 266.65347 307.14572 331.0
    0.003205 266.69800 309.16901 312.0
    0.003344 266.74298 312.58481 299.0
    0.003125 266.78839 317.42114 320.0
    0.002833 266.83429 323.54572 353.0
    0.002941 266.88058 330.49628 340.0
    0.003030 266.92734 336.97955 330.0
    0.002857 266.97452 341.55423 350.0
    0.002770 267.02219 342.79059 361.0
    0.002833 267.07028 341.79056 353.0
    0.002933 267.11880 339.86115 341.0
    0.002959 267.16779 338.77261 338.0
    0.002959 267.21719 339.18793 338.0
    0.002571 267.26706 341.21890 389.0
    0.003030 267.31738 343.99982 330.0
    0.003012 267.36813 346.09970 332.0
    0.002915 267.41937 346.29916 343.0
    0.002695 267.47098 343.74191 371.0
    0.002604 267.52307 340.58313 384.0
    0.002941 267.57562 337.35013 340.0
    0.003096 267.62860 334.87216 323.0
    0.003049 267.68204 333.05167 328.0
    0.003185 267.73590 331.40121 314.0
    0.003012 267.79019 329.27652 332.0
    0.003040 267.84494 326.35358 329.0
    0.003067 267.90018 322.96848 326.0
    0.002976 267.95581 319.19528 336.0
    0.002941 268.01193 316.23624 340.0
    0.003236 268.06842 314.22522 309.0
    0.003195 268.12543 313.10455 313.0
    0.003115 268.18283 312.50702 321.0
    0.002874 268.24072 312.10794 348.0
    0.003236 268.29904 311.28976 309.0
    0.003003 268.35779 310.36334 333.0
    0.00355 268.41699 309.75082 282.0
    0.003413 268.47662 310.02524 293.0
    0.003472 268.53674 311.47543 288.0
    0.003165 268.59729 314.24295 316.0
    0.003472 268.65826 318.20712 288.0
    0.003279 268.71970 322.83365 305.0
    0.003413 268.78152 327.13425 293.0
    0.003125 268.84387 329.68576 320.0
    0.003030 268.90662 329.94339 330.0
    0.002985 268.96985 328.03064 335.0
    0.003125 269.03348 325.78644 320.0
    0.003012 269.09756 323.78238 332.0
    0.003155 269.16211 322.38062 317.0
    0.003390 269.22711 321.66339 295.0
    0.003021 269.29251 321.31677 331.0
    0.003165 269.35840 320.94031 316.0
    0.002967 269.42474 320.02637 337.0
    0.002976 269.49146 318.19498 336.0
    0.002959 269.55869 315.55313 338.0
    0.00382 269.62634 312.60443 262.0
    0.003125 269.69443 309.85550 320.0
    0.003155 269.76300 307.55270 317.0
    0.003067 269.83194 305.72968 326.0
    0.00352 269.90137 304.28604 284.0
    0.003106 269.97125 303.26044 322.0
    0.003049 270.04160 302.72916 328.0
    0.003125 270.11234 302.68323 320.0
    0.003135 270.18356 303.26395 319.0
    0.00386 270.25525 304.85175 259.0
    0.003115 270.32727 306.77844 321.0
    0.003215 270.39984 309.35800 311.0
    0.003096 270.47284 312.02252 323.0
    0.003145 270.54626 314.33179 318.0
    0.003185 270.62015 315.71771 314.0
    0.00351 270.69446 316.00656 285.0
    0.003067 270.76920 315.53241 326.0
    0.002959 270.84445 315.05524 338.0
    0.003165 270.92007 315.43265 316.0
    0.003279 270.99619 316.73810 305.0
    0.002959 271.07275 319.29269 338.0
    0.003390 271.14975 322.74011 295.0
    0.003205 271.22714 326.27509 312.0
    0.003145 271.30502 328.81915 318.0
    0.003322 271.38333 329.57291 301.0
    0.003165 271.46213 328.71045 316.0
    0.002967 271.54135 326.94531 337.0
    0.003226 271.62097 324.84732 310.0
    0.003106 271.70108 322.28937 322.0
    0.003390 271.78162 319.80447 295.0
    0.003003 271.86261 317.33414 333.0
    0.003077 271.94406 315.10019 325.0
    0.003289 272.02594 313.02408 304.0
    0.003155 272.10825 310.91864 317.0
    0.003268 272.19101 308.72296 306.0
    0.003195 272.27423 306.60803 313.0
    0.003058 272.35788 304.66684 327.0
    0.00353 272.44199 302.40457 283.0
    0.003145 272.52655 300.69690 318.0
    0.00365 272.61151 298.88300 274.0
    0.00369 272.69696 297.23145 271.0
    0.003484 272.78284 295.92758 287.0
    0.00358 272.86914 295.09888 279.0
    0.003185 272.95593 294.80551 314.0
    0.003257 273.04315 295.06180 307.0
    0.003472 273.13077 295.84424 288.0
    0.003356 273.21890 297.08130 298.0
    0.00362 273.30746 298.68011 276.0
    0.003205 273.39642 300.28815 312.0
    0.003322 273.48587 301.64175 301.0
    0.003205 273.57574 302.47015 312.0
    0.003390 273.66608 302.75186 295.0
    0.00369 273.75687 302.80075 271.0
    0.003165 273.84808 303.08469 316.0
    0.00352 273.93970 304.04727 284.0
    0.003086 274.03183 305.83685 324.0
    0.002985 274.12436 308.62878 335.0
    0.003058 274.21735 312.48126 327.0
    0.003226 274.31079 317.38861 310.0
    0.002985 274.40469 323.29105 335.0
    0.002915 274.49902 330.29572 343.0
    0.002915 274.59381 337.83691 343.0
    0.003058 274.68900 345.57776 327.0
    0.002786 274.78464 353.07187 359.0
    0.002865 274.88077 359.08344 349.0
    0.002732 274.97733 361.91577 366.0
    0.002639 275.07431 361.11142 379.0
    0.002793 275.17178 357.27344 358.0
    0.002688 275.26962 351.85580 372.0
    0.002825 275.36795 346.38589 354.0
    0.003106 275.46674 342.04233 322.0
    0.002985 275.56598 339.04898 335.0
    0.003086 275.66562 337.21466 324.0
    0.002849 275.76575 335.90921 351.0
    0.003279 275.86627 334.44092 305.0
    0.002950 275.96725 332.10004 339.0
    0.003205 276.06873 328.09882 312.0
    0.003058 276.17059 323.08801 327.0
    0.003289 276.27292 317.70581 304.0
    0.003401 276.37573 312.55310 294.0
    0.002967 276.47891 308.29529 337.0
    0.003425 276.58258 304.58572 292.0
    0.00357 276.68668 301.57443 280.0
    0.003344 276.79123 299.42914 299.0
    0.003356 276.89624 298.11621 298.0
    0.003279 277.00165 297.26620 305.0
    0.00355 277.10757 296.96957 282.0
    0.00373 277.21387 297.19678 268.0
    0.003356 277.32068 297.94022 298.0
    0.003390 277.42789 299.19852 295.0
    0.003497 277.53561 301.07635 286.0
    0.003125 277.64365 303.18729 320.0
    0.003185 277.75223 305.11737 314.0
    0.003226 277.86121 306.90802 310.0
    0.003185 277.97067 307.79929 314.0
    0.003436 278.08054 307.61520 291.0
    0.003497 278.19089 306.66519 286.0
    0.003436 278.30164 305.51691 291.0
    0.00351 278.41290 304.66821 285.0
    0.003195 278.52454 304.41565 313.0
    0.003390 278.63666 304.87823 295.0
    0.003484 278.74921 306.04807 287.0
    0.00357 278.86224 307.82739 280.0
    0.003205 278.97565 310.10043 312.0
    0.003378 279.08951 312.92197 296.0
    0.003300 279.20386 316.72153 303.0
    0.003135 279.31866 322.33209 319.0
    0.003096 279.43387 330.71103 323.0
    0.003012 279.54953 342.56897 332.0
    0.002770 279.66565 355.26608 361.0
    0.002597 279.78220 363.17685 385.0
    0.002915 279.89920 361.89685 343.0
    0.002907 280.01666 355.70712 344.0
    0.003247 280.13458 351.05954 308.0
    0.002639 280.25287 350.07745 379.0
    0.002976 280.37167 352.27054 336.0
    0.002801 280.49084 356.21655 357.0
    0.003012 280.61057 360.68921 332.0
    0.002907 280.73068 365.29944 344.0
    0.003030 280.85123 368.53906 330.0
    0.002967 280.97220 367.71909 337.0
    0.003115 281.09369 361.91803 321.0
    0.002747 281.21555 354.12393 364.0
    0.002994 281.33789 347.39136 334.0
    0.003003 281.46069 342.61804 333.0
    0.003289 281.58395 339.53653 304.0
    0.003247 281.70755 337.33160 308.0
    0.003040 281.83170 335.31128 329.0
    0.002841 281.95624 333.35532 352.0
    0.003226 282.08127 331.71576 310.0
    0.002849 282.20673 330.58487 351.0
    0.003390 282.33261 330.00504 295.0
    0.003115 282.45892 330.01730 321.0
    0.003012 282.58572 330.58591 332.0
    0.003289 282.71292 331.60251 304.0
    0.003195 282.84061 332.38489 313.0
    0.002732 282.96875 332.11462 366.0
    0.003096 283.09723 330.30176 323.0
    0.003215 283.22629 327.16608 311.0
    0.003205 283.35574 323.45975 312.0
    0.003185 283.48563 319.96414 314.0
    0.003289 283.61600 317.17706 304.0
    0.00360 283.74673 315.23395 278.0
    0.003460 283.87796 314.14001 289.0
    0.003401 284.00964 313.55713 294.0
    0.003106 284.14178 313.03009 322.0
    0.003333 284.27432 311.85150 300.0
    0.003367 284.40735 310.30621 297.0
    0.003125 284.54083 308.28165 320.0
    0.003247 284.67465 306.13065 308.0
    0.003311 284.80902 304.18045 302.0
    0.003472 284.94385 302.63596 288.0
    0.003472 285.07904 301.59149 288.0
    . . . 295.0
_pd_calc_method     "Rietveld Refinement"
_pd_proc_info_data_reduction     ?
_pd_proc_info_datetime     2015-06-16T10:02:50
_pd_proc_info_excluded_regions     ?
_pd_proc_ls_background_function
;   GSAS Background function number 1 with  3 terms.
 Shifted Chebyshev function of 1st kind
      1:    708.012     2:   -624.751     3:    201.818
;
loop_
    _pd_proc_ls_peak_cutoff
    0.01000
    0.01000
_pd_proc_ls_prof_R_factor     0.0381
_pd_proc_ls_prof_wR_factor     0.0485
_pd_proc_ls_prof_wR_expected     0.0339
loop_
    _pd_proc_ls_profile_function
;
 CW Profile function number 4 with  18 terms
 Pseudovoigt profile coefficients as parameterized in
 P. Thompson, D.E. Cox & J.B. Hastings (1987). J. Appl. Cryst.,20,79-83.
 Asymmetry correction of L.W. Finger, D.E. Cox & A. P. Jephcoat (1994).
 J. Appl. Cryst.,27,892-900.
 Microstrain broadening by P.W. Stephens,  (1999). J. Appl. Cryst.,32,281-289.
 #1(GU)   =    2.580 #2(GV)   =    0.000 #3(GW)   =    1.999
 #4(GP)   =    0.000 #5(LX)   =    2.708 #6(ptec) =     0.00
 #7(trns) =     4.34 #8(shft) =   2.8015 #9(sfec) =     0.00
 #10(S/L) =   0.0168 #11(H/L) =   0.0200 #12(eta) =   0.9000
 #13(S400 ) =  4.6E-01 #14(S040 ) =  2.6E-02 #15(S004 ) =  4.9E-02
 #16(S220 ) =  5.7E-02 #17(S202 ) =  1.2E-02 #18(S022 ) =  2.6E-02
 Peak tails are ignored  where the intensity is below 0.0100 times the peak
   Aniso. broadening axis   0.0   0.0   1.0
;
;
 CW Profile function number 2 with  18 terms
 Profile coefficients for Simpson's rule integration of pseudovoigt function
 C.J. Howard (1982). J. Appl. Cryst.,15,615-620.
 P. Thompson, D.E. Cox & J.B. Hastings (1987). J. Appl. Cryst.,20,79-83.
 #1(GU)   =    1.949 #2(GV)   =    0.000 #3(GW)   =    1.735
 #4(LX)   =    2.372 #5(LY)   =   11.329 #6(trns) =    5.141
 #7(asym) =   3.0390 #8(shft) =   3.7807 #9(GP)   =    0.000
 #10(stec)=     0.00 #11(ptec)=     0.00 #12(sfec)=     0.00
 #13(L11) =    0.000 #14(L22) =    0.000 #15(L33) =    0.000
 #16(L12) =    0.000 #17(L13) =    0.000 #18(L23) =    0.000
 Peak tails are ignored  where the intensity is below 0.0100 times the peak
   Aniso. broadening axis   0.0   0.0   1.0
;
_pd_proc_number_of_points     3217
_pd_spec_mount_mode     reflection
_pd_spec_mounting     'normal sample holder with Kapton film'
_pd_spec_shape     flat_sheet
_pd_spec_size_axial     24
_pd_spec_size_equat     24
_pd_spec_size_thick     3
